# Supplementary material for: Is it time for redefining oligometastatic disease? Analysis of lung metastases CT in ten tumor types
Source: Discov Oncol. 2023 Feb 6;14:19. doi: 10.1007/s12672-023-00625-2 (PMC9902583; doi:10.1007/s12672-023-00625-2)
Supplement: Supplementary file 2 — Supplementary: S2. The complete data set. [file 12672_2023_625_MOESM2_ESM.xlsx]

## Sheet: df_with_waves-13.9.2022
nu	Primary	subtype	Age ar DG	Sex	Mets on Dg	Time from diagnosis to Met	Time from DG to last FU	Status	Dis Spec	Mets List	Mets Count	Sorted Mets List	LPR	Squr Err Mets to Center	Wave Num	Average Waves Dist	Average Waves Mets Num	Std Waves Mets Num	Single Mets
1	Bladder		57	M	n	72	96	0	y	[12]	1	[12]	1	0	1	0	1	0	1
2	Bladder		58	M	n	80	83	0	y	[23, 34]	2	[23, 34]	-1	0	2	11	1	0	2
3	Bladder		75	M	n	74	88	0	y	[7, 24]	2	[7, 24]	-1	0	2	17	1	0	2
4	Bladder		72	M	n	68	82	0	y	[4, 9]	2	[4, 9]	-1	0.09	2	4.4	1	0	2
5	Bladder		69	M	n	71	111	1		[9, 14]	2	[9, 14]	-1	0.09	2	4.4	1	0	2
6	Bladder		83	F	y	0	30	1		[4, 14]	2	[4, 14]	-1	0	2	10	1	0	2
7	Bladder		80	F	y	0	14	0	y	[4, 11]	2	[4, 11]	-1	0	2	7	1	0	2
8	Bladder		65	F	y	0	35	1		[16, 33]	2	[16, 33]	-1	0	2	17	1	0	2
9	Bladder		82	M	n	36	48	0	y	[6, 10]	2	[6, 10]	-1	1	2	2	1	0	2
10	Bladder		69	M	n	7	27	0	y	[4, 5, 8]	3	[4, 5, 8]	0.333333	0.256667	2	2.9	1.5	0.5	1
11	Bladder		83	F	n	37	49	0	y	[6, 10, 16]	3	[6, 10, 16]	-1	0.666667	3	4.5	1	0	3
12	Bladder		73	M	y	0	2	1		[5, 7, 11]	3	[5, 7, 11]	-1	0.696667	2	4.7	1.5	0.5	1
13	Bladder		90	M	y	0	0	1		[1, 4, 5]	3	[1, 4, 5]	0.333333	0.256667	2	2.9	1.5	0.5	1
14	Bladder		74	M	y	0	6	0	y	[4, 4, 5]	3	[4, 4, 5]	1	0.223333	1	0	3	0	0
15	Bladder		67	M	n	15	15	0	y	[5, 5, 7]	3	[5, 5, 7]	0.333333	0.03	2	1.7	1.5	0.5	1
16	Bladder		76	M	n	24	48	0	y	[4, 12, 15]	3	[4, 12, 15]	-1	0.666667	3	5	1	0	3
17	Bladder		83	M	n	11	44	0	y	[4, 4, 4]	3	[4, 4, 4]	1	0	1	0	3	0	0
18	Bladder		73	M	n	21	26	0	y	[5, 5, 9, 18]	4	[5, 5, 9, 18]	0	0.095	3	6.45	1.33333	0.471405	2
19	Bladder		78	M	n	10	11	0	y	[9, 11, 20, 24]	4	[9, 11, 20, 24]	-1	1	3	6.5	1.33333	0.471405	2
20	Bladder		73	M	y	0	6	0	y	[4, 4, 4, 4]	4	[4, 4, 4, 4]	1	0	1	0	4	0	0
21	Bladder		78	M	y	0	7	0	y	[5, 6, 9, 10]	4	[5, 6, 9, 10]	1	0.5	2	3	2	0	0
22	Bladder		66	M	n	30	31	0	y	[4, 5, 5, 7]	4	[4, 5, 5, 7]	0.5	0.19	2	2	2	1	1
23	Bladder		72	M	n	35	67	0	y	[3, 3, 4, 5, 20, 26]	6	[3, 3, 4, 5, 20, 26]	0	0.116667	4	7.63333	1.5	0.5	2
24	Bladder		70	M	n	35	36	1		[4, 4, 4, 4, 7, 8]	6	[4, 4, 4, 4, 7, 8]	1	0.173333	2	2.9	3	1	0
25	Bladder		52	M	n	80	95	1		[4, 4, 4, 5, 6, 8]	6	[4, 4, 4, 5, 6, 8]	0.333333	0.113333	3	2	2	0.816497	1
26	Bladder		78	F	n	4	4	1		[5, 5, 5, 8, 8, 11]	6	[5, 5, 5, 8, 8, 11]	0.666667	0.06	3	2.7	2	0.816497	1
27	Bladder		89	M	y	0	9	0	y	[5, 5, 7, 11, 16, 17, 33]	7	[5, 5, 7, 11, 16, 17, 33]	0.142857	0.0842857	5	7	1.4	0.489898	3
28	Bladder		72	M	n	1	121	0	y	[11, 16, 18, 18, 20, 38, 40, 42]	8	[11, 16, 18, 18, 20, 38, 40, 42]	-0.5	0.025	7	5.15	1.14286	0.349927	6
29	Bladder		65	M	n	9	14	0	y	[3, 5, 5, 5, 6, 11, 15, 17, 20]	9	[3, 5, 5, 5, 6, 11, 15, 17, 20]	-0.111111	0.0977778	6	3.36	1.5	1.11803	5
30	Bladder		72	M	y	0	20	0	y	[3, 3, 3, 4, 5, 5, 6, 6, 41, 42]	10	[3, 3, 3, 4, 5, 5, 6, 6, 41, 42]	1	0.35	3	19	3.33333	0.942809	0
31	Bladder		70	M	y	0	67	0	y	[6, 7, 7, 8, 9, 11, 11, 13, 15, 15, 36]	11	[6, 7, 7, 8, 9, 11, 11, 13, 15, 15, 36]	0.636364	0.152727	6	5.8	1.83333	0.687184	2
32	Bladder		64	M	n	4	5	0	y	[3, 4, 4, 5, 6, 6, 6, 6, 7, 7, 9, 12]	12	[3, 4, 4, 5, 6, 6, 6, 6, 7, 7, 9, 12]	0.666667	0.305	4	2.66667	3	2.12132	2
33	Bladder		69	M	n	33	36	0	y	[3, 4, 4, 4, 5, 5, 5, 5, 5, 8, 10, 11]	12	[3, 4, 4, 4, 5, 5, 5, 5, 5, 8, 10, 11]	0.833333	0.0833333	5	1.75	2.4	1.74356	3
34	Bladder		84	M	y	0	8	0	y	[3, 4, 4, 5, 5, 6, 6, 7, 8, 8, 11, 11, 12]	13	[3, 4, 4, 5, 5, 6, 6, 7, 8, 8, 11, 11, 12]	1	0.230769	5	1.75	2.6	0.489898	0
35	Bladder		60	M	n	4	13	0	y	[8, 10, 13, 15, 18, 19, 20, 21, 23, 26, 27, 27, 31, 32]	14	[8, 10, 13, 15, 18, 19, 20, 21, 23, 26, 27, 27, 31, 32]	0.285714	0.237857	9	2.9375	1.55556	0.684935	5
36	Bladder		58	F	y	0	3	0	y	[4, 5, 5, 8, 9, 10, 13, 13, 15, 21, 30, 32, 37, 64]	14	[4, 5, 5, 8, 9, 10, 13, 13, 15, 21, 30, 32, 37, 64]	0	0.202143	9	7.4	1.55556	0.831479	6
37	Bladder		57	M	y	0	3	0	y	[3, 4, 4, 4, 7, 8, 9, 13, 16, 21, 21, 25, 29, 29, 35]	15	[3, 4, 4, 4, 7, 8, 9, 13, 16, 21, 21, 25, 29, 29, 35]	0.333333	0.189333	8	4.45714	1.875	1.05327	4
38	Bladder		71	M	y	0	38	0	y	[3, 3, 4, 5, 5, 6, 7, 7, 10, 10, 11, 12, 13, 17, 19, 23, 23]	17	[3, 3, 4, 5, 5, 6, 7, 7, 10, 10, 11, 12, 13, 17, 19, 23, 23]	0.764706	0.205294	8	2.84286	2.125	0.780625	2
39	Bladder		60	F	n	1	1	0	y	[3, 4, 4, 4, 4, 5, 5, 5, 6, 7, 8, 9, 16, 17, 26, 27, 38]	17	[3, 4, 4, 4, 4, 5, 5, 5, 6, 7, 8, 9, 16, 17, 26, 27, 38]	0.764706	0.297059	9	4.25	1.88889	2.18299	7
40	Bladder		88	M	y	0	1	0	y	[4, 4, 4, 4, 4, 4, 4, 4, 4, 5, 5, 6, 7, 8, 8, 9, 10, 15]	18	[4, 4, 4, 4, 4, 4, 4, 4, 4, 5, 5, 6, 7, 8, 8, 9, 10, 15]	0.777778	0.0916667	7	1.83333	2.57143	2.71804	4
41	Bladder		55	M	y	0	13	0	y	[3, 4, 4, 4, 5, 5, 5, 5, 5, 5, 5, 5, 6, 6, 7, 7, 7, 9, 9, 16]	20	[3, 4, 4, 4, 5, 5, 5, 5, 5, 5, 5, 5, 6, 6, 7, 7, 7, 9, 9, 16]	0.9	0.102	6	2.58	3.33333	3.09121	2
42	Bladder		78	M	n	69	9	1		[5, 6, 6, 6, 7, 8, 9, 10, 13, 16, 16, 17, 20, 26, 26, 26, 30, 33, 44, 44]	20	[5, 6, 6, 6, 7, 8, 9, 10, 13, 16, 16, 17, 20, 26, 26, 26, 30, 33, 44, 44]	0.6	0.2415	9	4.75	2.22222	1.31468	4
43	Bladder		76	M	n	23	28	0	y	[8, 8, 9, 10, 13, 13, 14, 15, 16, 16, 16, 19, 20, 21, 22, 24, 25, 26, 29, 29, 32, 56, 65]	23	[8, 8, 9, 10, 13, 13, 14, 15, 16, 16, 16, 19, 20, 21, 22, 24, 25, 26, 29, 29, 32, 56, 65]	0.565217	0.116957	15	4.06429	1.53333	0.884433	10
44	Bladder		70	M	y	0	14	0	y	[3, 3, 4, 4, 4, 4, 5, 5, 5, 5, 6, 6, 6, 6, 6, 6, 6, 7, 7, 7, 8, 8, 8, 8, 11, 14, 15, 17]	28	[3, 3, 4, 4, 4, 4, 5, 5, 5, 5, 6, 6, 6, 6, 6, 6, 6, 7, 7, 7, 8, 8, 8, 8, 11, 14, 15, 17]	0.857143	0.322143	7	2.16667	4	3.92792	4
45	Bladder		64	M	n	49	57	0	y	[4, 4, 4, 4, 4, 4, 5, 5, 5, 5, 5, 5, 5, 5, 5, 5, 6, 6, 6, 6, 7, 7, 7, 7, 8, 8, 8, 8, 10, 13]	30	[4, 4, 4, 4, 4, 4, 5, 5, 5, 5, 5, 5, 5, 5, 5, 5, 6, 6, 6, 6, 7, 7, 7, 7, 8, 8, 8, 8, 10, 13]	0.866667	0.432	4	2.7	7.5	6.65207	2
46	Bladder		70	M	n	7	44	0	y	[5, 5, 5, 6, 6, 6, 7, 7, 8, 9, 10, 10, 11, 11, 11, 12, 12, 12, 13, 14, 16, 18, 21, 22, 24, 25, 25, 25, 27, 30, 31, 35, 39, 42, 43, 47, 47, 49]	38	[5, 5, 5, 6, 6, 6, 7, 7, 8, 9, 10, 10, 11, 11, 11, 12, 12, 12, 13, 14, 16, 18, 21, 22, 24, 25, 25, 25, 27, 30, 31, 35, 39, 42, 43, 47, 47, 49]	0.684211	0.0542105	23	2	1.65217	1.00471	15
47	Bladder		84	M	n	4	5	0	y	[4, 4, 4, 4, 5, 5, 5, 5, 5, 5, 5, 5, 6, 6, 6, 6, 7, 7, 7, 7, 7, 7, 7, 8, 8, 9, 9, 9, 10, 10, 11, 12, 12, 12, 12, 12, 13, 13, 15, 15, 16, 17, 18, 18, 27]	45	[4, 4, 4, 4, 5, 5, 5, 5, 5, 5, 5, 5, 6, 6, 6, 6, 7, 7, 7, 7, 7, 7, 7, 8, 8, 9, 9, 9, 10, 10, 11, 12, 12, 12, 12, 12, 13, 13, 15, 15, 16, 17, 18, 18, 27]	0.955556	0.354889	7	3.66667	6.42857	3.92272	1
48	Bladder		68	M	n	2	4	0	y	[4, 4, 4, 5, 5, 5, 5, 6, 6, 6, 7, 7, 7, 7, 7, 7, 7, 7, 7, 7, 8, 8, 8, 8, 8, 8, 9, 9, 9, 9, 10, 10, 10, 10, 11, 11, 11, 13, 13, 14, 15, 17, 17, 49, 74, 105]	46	[4, 4, 4, 5, 5, 5, 5, 6, 6, 6, 7, 7, 7, 7, 7, 7, 7, 7, 7, 7, 8, 8, 8, 8, 8, 8, 9, 9, 9, 9, 10, 10, 10, 10, 11, 11, 11, 13, 13, 14, 15, 17, 17, 49, 74, 105]	0.826087	0.43087	9	12.5	5.11111	5.34258	3
49	Bladder		77	M	n	44	47	0	y	[3, 3, 3, 3, 3, 3, 3, 4, 4, 4, 4, 4, 5, 5, 5, 5, 5, 5, 5, 6, 6, 6, 6, 6, 7, 7, 7, 8, 8, 8, 8, 8, 8, 9, 9, 9, 9, 9, 10, 10, 10, 10, 10, 10, 11, 11, 11, 12, 12, 12, 12, 12, 12, 12, 13, 13, 14, 14, 14, 15, 16, 16, 18, 20]	64	[3, 3, 3, 3, 3, 3, 3, 4, 4, 4, 4, 4, 5, 5, 5, 5, 5, 5, 5, 6, 6, 6, 6, 6, 7, 7, 7, 8, 8, 8, 8, 8, 8, 9, 9, 9, 9, 9, 10, 10, 10, 10, 10, 10, 11, 11, 11, 12, 12, 12, 12, 12, 12, 12, 13, 13, 14, 14, 14, 15, 16, 16, 18, 20]	0.9375	0.219844	11	1.69	5.81818	3.51149	2
50	Bladder		72	M	n	16	19	0	y	[3, 3, 3, 3, 3, 3, 3, 3, 3, 4, 4, 4, 4, 4, 4, 4, 4, 4, 4, 4, 4, 4, 4, 5, 5, 5, 5, 5, 5, 5, 5, 5, 5, 5, 5, 5, 5, 5, 5, 5, 5, 5, 5, 5, 6, 6, 6, 6, 6, 6, 6, 6, 6, 6, 6, 6, 6, 6, 6, 6, 6, 7, 7, 7, 7, 7, 7, 7, 7, 7, 7, 7, 8, 8, 8, 8, 8, 8, 8, 8, 8, 8, 8, 9, 9, 9, 10, 10, 11]	89	[3, 3, 3, 3, 3, 3, 3, 3, 3, 4, 4, 4, 4, 4, 4, 4, 4, 4, 4, 4, 4, 4, 4, 5, 5, 5, 5, 5, 5, 5, 5, 5, 5, 5, 5, 5, 5, 5, 5, 5, 5, 5, 5, 5, 6, 6, 6, 6, 6, 6, 6, 6, 6, 6, 6, 6, 6, 6, 6, 6, 6, 7, 7, 7, 7, 7, 7, 7, 7, 7, 7, 7, 8, 8, 8, 8, 8, 8, 8, 8, 8, 8, 8, 9, 9, 9, 10, 10, 11]	0.977528	0.0348315	8	1.11429	11.125	6.50841	1
51	Bladder		69	M	n	92	95	0	y	[2, 2, 2, 3, 3, 3, 3, 3, 3, 3, 3, 3, 3, 3, 4, 4, 4, 4, 4, 4, 4, 4, 4, 4, 4, 4, 4, 4, 4, 4, 4, 4, 4, 4, 4, 4, 4, 4, 4, 4, 4, 5, 5, 5, 5, 5, 5, 5, 5, 5, 5, 5, 5, 5, 5, 5, 5, 5, 5, 5, 5, 5, 5, 5, 5, 5, 5, 5, 5, 5, 6, 6, 6, 6, 6, 6, 6, 6, 6, 6, 6, 6, 6, 6, 6, 6, 6, 6, 6, 6, 6, 6, 6, 6, 6, 6, 6, 6, 7, 7, 7, 7, 7, 7, 7, 7, 8, 8, 8, 8, 8, 8, 8, 8, 8, 8, 8, 8, 9, 9, 9, 9, 9, 10, 10, 10, 10, 11, 11, 11, 1…	135	[2, 2, 2, 3, 3, 3, 3, 3, 3, 3, 3, 3, 3, 3, 4, 4, 4, 4, 4, 4, 4, 4, 4, 4, 4, 4, 4, 4, 4, 4, 4, 4, 4, 4, 4, 4, 4, 4, 4, 4, 4, 5, 5, 5, 5, 5, 5, 5, 5, 5, 5, 5, 5, 5, 5, 5, 5, 5, 5, 5, 5, 5, 5, 5, 5, 5, 5, 5, 5, 5, 6, 6, 6, 6, 6, 6, 6, 6, 6, 6, 6, 6, 6, 6, 6, 6, 6, 6, 6, 6, 6, 6, 6, 6, 6, 6, 6, 6, 7, 7, 7, 7, 7, 7, 7, 7, 8, 8, 8, 8, 8, 8, 8, 8, 8, 8, 8, 8, 9, 9, 9, 9, 9, 10, 10, 10, 10, 11, 11, 11, 1…	1	0.0228148	12	1.27273	11.25	10.4173	2
52	Bladder		79	M	n	4	4	0	y	[3, 7, 7, 8, 8, 8, 8, 9, 9, 9, 10, 10, 10, 10, 10, 11, 11, 11, 11, 11, 12, 12, 12, 12, 12, 12, 12, 12, 12, 13, 13, 13, 13, 14, 14, 14, 14, 14, 15, 15, 15, 15, 15, 15, 15, 16, 16, 16, 16, 16, 16, 17, 17, 17, 17, 17, 17, 18, 18, 18, 18, 18, 18, 19, 19, 19, 19, 19, 20, 20, 20, 20, 20, 20, 20, 21, 22, 22, 22, 22, 22, 22, 22, 22, 22, 23, 23, 23, 23, 24, 24, 24, 24, 24, 24, 24, 24, 25, 25, 25, 25, 25, …	144	[3, 7, 7, 8, 8, 8, 8, 9, 9, 9, 10, 10, 10, 10, 10, 11, 11, 11, 11, 11, 12, 12, 12, 12, 12, 12, 12, 12, 12, 13, 13, 13, 13, 14, 14, 14, 14, 14, 15, 15, 15, 15, 15, 15, 15, 16, 16, 16, 16, 16, 16, 17, 17, 17, 17, 17, 17, 18, 18, 18, 18, 18, 18, 19, 19, 19, 19, 19, 20, 20, 20, 20, 20, 20, 20, 21, 22, 22, 22, 22, 22, 22, 22, 22, 22, 23, 23, 23, 23, 24, 24, 24, 24, 24, 24, 24, 24, 25, 25, 25, 25, 25, …	0.944444	0.162778	28	2.40741	5.14286	3.47146	5
1	Breast		38	M	n	64	82	1		[17]	1	[17]	1	0	1	0	1	0	1
2	Breast		58	F	n	180	240	0	y	[15]	1	[15]	1	0	1	0	1	0	1
3	Breast		49	F	y	0	10	0	y	[6, 17]	2	[6, 17]	-1	0	2	11	1	0	2
4	Breast		66	F	y	0	4	1		[9, 20]	2	[9, 20]	-1	0	2	11	1	0	2
5	Breast		83	F	n	155	167	0	y	[16, 20]	2	[16, 20]	-1	1	2	2	1	0	2
6	Breast		46	F	n	24	72	1		[8, 12]	2	[8, 12]	-1	1	2	2	1	0	2
7	Breast		37	F	n	16	29	0	y	[3, 8]	2	[3, 8]	-1	0.09	2	4.4	1	0	2
8	Breast		44	F	n	120	132	0	y	[7, 8]	2	[7, 8]	1	0.25	1	0	2	0	0
9	Breast		57	F	n	120	120	1		[5, 11]	2	[5, 11]	-1	0.01	2	5.8	1	0	2
10	Breast		58	F	y	0	17	0	y	[8, 11, 13]	3	[8, 11, 13]	-1	0.68	2	3.8	1.5	0.5	1
11	Breast		84	F	y	0	70	1		[6, 6, 6]	3	[6, 6, 6]	1	0	1	0	3	0	0
12	Breast		72	M	y	0	51	0	y	[4, 7, 8]	3	[4, 7, 8]	0.333333	0.256667	2	2.9	1.5	0.5	1
13	Breast		42	F	n	48	61	0	y	[7, 11, 13]	3	[7, 11, 13]	-1	0.696667	2	4.7	1.5	0.5	1
14	Breast		76	F	y	0	30	0	y	[4, 12, 14]	3	[4, 12, 14]	-1	0.666667	2	9	1.5	0.5	1
15	Breast		78	F	y	0	0	0	y	[7, 8, 24]	3	[7, 8, 24]	0.333333	0.166667	2	16.5	1.5	0.5	1
16	Breast		68	F	n	24	84	0	y	[7, 18, 37, 81]	4	[7, 18, 37, 81]	-1	0	4	24.6667	1	0	4
17	Breast		73	F	n	23	74	1		[4, 7, 8, 20]	4	[4, 7, 8, 20]	0	0.1925	3	7.75	1.33333	0.471405	2
18	Breast		83	F	n	144	163	0	y	[5, 7, 8, 17]	4	[5, 7, 8, 17]	0	0.165	3	5.8	1.33333	0.471405	2
19	Breast		84	F	n	60	61	0	y	[4, 5, 7, 15]	4	[4, 5, 7, 15]	0	0.165	3	5.25	1.33333	0.471405	2
20	Breast		65	F	y	0	30	0	y	[7, 7, 8, 19]	4	[7, 7, 8, 19]	0.5	0.1675	2	11.7	2	1	1
21	Breast		36	F	y	0	40	0	y	[6, 8, 9, 24]	4	[6, 8, 9, 24]	0	0.165	3	8.8	1.33333	0.471405	2
22	Breast		46	F	n	144	192	0	y	[5, 5, 5, 5]	4	[5, 5, 5, 5]	1	0	1	0	4	0	0
23	Breast		46	F	y	0	48	0	y	[17, 18, 18, 18, 18]	5	[17, 18, 18, 18, 18]	1	0.16	1	0	5	0	0
24	Breast		72	F	n	10	22	0	y	[11, 14, 16, 23, 46]	5	[11, 14, 16, 23, 46]	-1	0.408	4	11.6	1.25	0.433013	3
25	Breast		57	F	y	0	56	0	y	[7, 9, 9, 15, 16]	5	[7, 9, 9, 15, 16]	0.6	0.118	3	4.1	1.66667	0.471405	1
26	Breast		68	F	n	216	230	0	y	[4, 4, 13, 13, 27]	5	[4, 4, 13, 13, 27]	0.6	0	3	11.5	1.66667	0.471405	1
27	Breast		75	M	n	12	68	1		[5, 5, 7, 8, 12]	5	[5, 5, 7, 8, 12]	0.6	0.236	3	3.35	1.66667	0.471405	1
28	Breast		60	F	n	42	54	0	y	[5, 7, 17, 27, 55]	5	[5, 7, 17, 27, 55]	-1	0.4	4	16.3333	1.25	0.433013	3
29	Breast		48	M	y	0	48	0	y	[4, 7, 8, 18, 19]	5	[4, 7, 8, 18, 19]	0.6	0.254	3	7	1.66667	0.471405	1
30	Breast		40	F	y	0	60	0	y	[4, 5, 9, 9, 10]	5	[4, 5, 9, 9, 10]	1	0.344	2	4.2	2.5	0.5	0
31	Breast		42	F	y	0	60	0	y	[3, 3, 3, 4, 5, 6]	6	[3, 3, 3, 4, 5, 6]	1	0.306667	2	1.9	3	1	0
32	Breast		44	F	n	24	37	1		[4, 6, 7, 9, 9, 11]	6	[4, 6, 7, 9, 9, 11]	0.333333	0.1	4	2.2	1.5	0.5	2
33	Breast		61	F	y	0	11	0	y	[4, 4, 5, 9, 9, 12]	6	[4, 4, 5, 9, 9, 12]	0.666667	0.153333	3	3.6	2	0.816497	1
34	Breast		37	F	n	74	81	0	y	[5, 5, 6, 7, 13, 20]	6	[5, 5, 6, 7, 13, 20]	0	0.116667	4	4.96667	1.5	0.5	2
35	Breast		62	F	n	72	96	0	y	[4, 5, 8, 12, 13, 25]	6	[4, 5, 8, 12, 13, 25]	0.333333	0.23	4	6.8	1.5	0.5	2
36	Breast		69	F	n	2	4	0	y	[18, 18, 29, 33, 49, 74]	6	[18, 18, 29, 33, 49, 74]	-0.333333	0.333333	5	14	1.2	0.4	4
37	Breast		62	F	n	108	108	0	y	[11, 11, 12, 16, 20, 29]	6	[11, 11, 12, 16, 20, 29]	0	0.155	4	5.86667	1.5	0.866025	3
38	Breast		49	F	y	0	105	0	y	[9, 10, 10, 12, 12, 16]	6	[9, 10, 10, 12, 12, 16]	0.666667	0.221667	3	3.05	2	0.816497	1
39	Breast		30	F	n	56	58	1		[6, 6, 7, 8, 8, 8, 17]	7	[6, 6, 7, 8, 8, 8, 17]	0.714286	0.114286	3	5.3	2.33333	0.942809	1
40	Breast		83	M	y	0	240	0	y	[5, 6, 6, 7, 9, 19, 31]	7	[5, 6, 6, 7, 9, 19, 31]	-0.142857	0.308571	4	8.33333	1.75	1.29904	3
41	Breast		79	F	y	0	4	0	y	[4, 4, 4, 5, 5, 7, 9]	7	[4, 4, 4, 5, 5, 7, 9]	0.428571	0.185714	3	2.3	2.33333	1.88562	2
42	Breast		52	F	n	144	172	0	y	[3, 4, 4, 4, 4, 4, 5]	7	[3, 4, 4, 4, 4, 4, 5]	0.714286	0.285714	1	0	7	0	0
43	Breast		40	F	n	36	96	0	y	[7, 10, 12, 14, 20, 28, 60]	7	[7, 10, 12, 14, 20, 28, 60]	-1	0.0871429	7	8.83333	1	0	7
44	Breast		48	F	n	84	144	0	y	[20, 28, 31, 34, 37, 45, 84]	7	[20, 28, 31, 34, 37, 45, 84]	-1	0.285714	7	10.6667	1	0	7
45	Breast		49	F	n	48	84	1		[13, 17, 23, 29, 34, 46, 48]	7	[13, 17, 23, 29, 34, 46, 48]	-1	0.582857	6	6.6	1.16667	0.372678	5
46	Breast		39	F	y	0	4	0	y	[9, 9, 9, 9, 9, 9, 9, 10]	8	[9, 9, 9, 9, 9, 9, 9, 10]	1	0.11	1	0	8	0	0
47	Breast		46	F	n	24	48	0	y	[4, 4, 4, 5, 7, 9, 10, 11]	8	[4, 4, 4, 5, 7, 9, 10, 11]	0.5	0.35	3	2.9	2.66667	1.24722	1
48	Breast		52	F	y	0	17	0	y	[5, 6, 7, 11, 13, 17, 23, 25]	8	[5, 6, 7, 11, 13, 17, 23, 25]	-0.5	0.81125	4	6	2	0.707107	1
49	Breast		66	F	y	0	84	0	y	[5, 6, 6, 7, 8, 10, 12, 24]	8	[5, 6, 6, 7, 8, 10, 12, 24]	0.25	0.21	5	4.5	1.6	0.8	3
50	Breast		60	F	n	12	22	1		[3, 4, 4, 5, 11, 12, 28, 38]	8	[3, 4, 4, 5, 11, 12, 28, 38]	0.25	0.3125	4	11.3333	2	1.22474	2
51	Breast		49	F	n	48	72	1		[3, 5, 5, 5, 5, 6, 8, 9]	8	[3, 5, 5, 5, 5, 6, 8, 9]	0.75	0.17375	3	2.65	2.66667	1.69967	1
52	Breast		70	F	n	46	48	0	y	[9, 10, 10, 14, 17, 26, 33, 37]	8	[9, 10, 10, 14, 17, 26, 33, 37]	-0.25	0.25625	6	5.44	1.33333	0.745356	5
53	Breast		58	F	n	36	156	1		[4, 4, 5, 6, 6, 6, 6, 8]	8	[4, 4, 5, 6, 6, 6, 6, 8]	0.75	0.09	3	1.8	2.66667	1.24722	1
54	Breast		60	F	n	12	24	0	y	[5, 6, 8, 8, 12, 12, 27, 38]	8	[5, 6, 8, 8, 12, 12, 27, 38]	0.5	0.1475	5	8	1.6	0.489898	2
55	Breast		53	F	y	0	32	1		[5, 5, 6, 6, 8, 8, 8, 9]	8	[5, 5, 6, 6, 8, 8, 8, 9]	1	0.295	2	2.2	4	0	0
56	Breast		44	F	y	0	24	0	y	[4, 4, 5, 6, 6, 6, 6, 8]	8	[4, 4, 5, 6, 6, 6, 6, 8]	0.75	0.09	3	1.8	2.66667	1.24722	1
57	Breast		84	F	n	132	14	0	y	[12, 20, 20, 28, 37, 41, 50, 53]	8	[12, 20, 20, 28, 37, 41, 50, 53]	-0.5	0.2525	7	6.66667	1.14286	0.349927	6
58	Breast		54	F	n	72	108	0	y	[3, 4, 4, 4, 4, 5, 6, 7, 18]	9	[3, 4, 4, 4, 4, 5, 6, 7, 18]	0.555556	0.333333	3	7	3	2.16025	1
59	Breast		34	F	y	0	4	0	y	[3, 3, 4, 4, 4, 5, 5, 6, 8]	9	[3, 3, 4, 4, 4, 5, 5, 6, 8]	0.777778	0.00333333	5	1.225	1.8	0.748331	2
60	Breast		61	F	y	0	41	0	y	[4, 4, 6, 6, 9, 12, 17, 17, 28]	9	[4, 4, 6, 6, 9, 12, 17, 17, 28]	0.333333	0.455556	5	5.75	1.8	1.16619	3
61	Breast		54	F	n	132	242	0	y	[4, 6, 13, 15, 16, 20, 32, 32, 44]	9	[4, 6, 13, 15, 16, 20, 32, 32, 44]	-0.111111	0.0933333	7	6.61667	1.28571	0.451754	5
62	Breast		61	F	y	0	31	0	y	[3, 3, 3, 4, 4, 4, 6, 8, 23]	9	[3, 3, 3, 4, 4, 4, 6, 8, 23]	0.333333	0.171111	4	6.5	2.25	2.16506	3
63	Breast		62	F	y	0	60	0	y	[4, 4, 5, 8, 9, 14, 16, 22, 37]	9	[4, 4, 5, 8, 9, 14, 16, 22, 37]	0.111111	0.416667	5	8.125	1.8	0.748331	2
64	Breast		74	F	n	39	47	0	y	[3, 4, 4, 4, 4, 5, 7, 7, 8]	9	[3, 4, 4, 4, 4, 5, 7, 7, 8]	0.777778	0.333333	2	3	4.5	1.5	0
65	Breast		40	F	y	0	84	0	y	[3, 4, 4, 4, 6, 6, 6, 7, 7, 10]	10	[3, 4, 4, 4, 6, 6, 6, 7, 7, 10]	0.8	0.24	3	3	3.33333	1.69967	1
66	Breast		81	F	n	133	138	0	y	[3, 3, 4, 4, 5, 5, 6, 6, 6, 6, 9]	11	[3, 3, 4, 4, 5, 5, 6, 6, 6, 6, 9]	0.818182	0.332727	3	2.5	3.66667	2.0548	1
67	Breast		43	F	n	60	133	0	y	[4, 4, 4, 4, 5, 6, 7, 7, 10, 16, 17]	11	[4, 4, 4, 4, 5, 6, 7, 7, 10, 16, 17]	0.818182	0.215455	4	4.1	2.75	1.47902	1
68	Breast		63	F	n	84	87	0	y	[5, 6, 6, 8, 8, 11, 13, 17, 18, 20, 31]	11	[5, 6, 6, 8, 8, 11, 13, 17, 18, 20, 31]	0.272727	0.158182	7	4.2	1.57143	0.728431	4
69	Breast		62	F	n	120	218	0	y	[7, 7, 8, 8, 13, 18, 19, 28, 37, 56, 72]	11	[7, 7, 8, 8, 13, 18, 19, 28, 37, 56, 72]	0.0909091	0.169091	7	10.75	1.57143	1.04978	5
70	Breast		25	F	n	66	70	0	y	[6, 8, 10, 11, 12, 14, 19, 22, 22, 25, 42]	11	[6, 8, 10, 11, 12, 14, 19, 22, 22, 25, 42]	-0.272727	0.204545	8	5.1	1.375	0.695971	6
71	Breast		71	F	y	0	41	0	y	[3, 4, 4, 4, 4, 5, 5, 6, 6, 6, 8, 9]	12	[3, 4, 4, 4, 4, 5, 5, 6, 6, 6, 8, 9]	1	0.235833	4	1.56667	3	2	2
72	Breast		75	F	y	0	13	0	y	[8, 12, 16, 16, 19, 20, 21, 25, 25, 28, 31, 32]	12	[8, 12, 16, 16, 19, 20, 21, 25, 25, 28, 31, 32]	0.333333	0.225	7	3.91667	1.71429	0.699854	3
73	Breast		79	F	n	6	6	0	y	[13, 15, 15, 15, 18, 22, 27, 29, 33, 54, 54, 61]	12	[13, 15, 15, 15, 18, 22, 27, 29, 33, 54, 54, 61]	-0.166667	0.00333333	9	5.975	1.33333	0.666667	7
74	Breast		58	F	n	8	34	0	y	[7, 7, 7, 8, 8, 8, 8, 9, 9, 9, 9, 10, 17]	13	[7, 7, 7, 8, 8, 8, 8, 9, 9, 9, 9, 10, 17]	0.846154	0.0792308	4	3.3	3.25	1.47902	1
75	Breast		36	F	n	64	77	0	y	[4, 4, 5, 5, 5, 5, 6, 7, 8, 9, 10, 10, 30]	13	[4, 4, 5, 5, 5, 5, 6, 7, 8, 9, 10, 10, 30]	0.846154	0.254615	5	6.275	2.6	1.85472	2
76	Breast		87	F	y	0	1	0	y	[3, 4, 4, 4, 4, 5, 6, 7, 7, 9, 10, 11, 14]	13	[3, 4, 4, 4, 4, 5, 6, 7, 7, 9, 10, 11, 14]	0.692308	0.375385	4	3.33333	3.25	1.78536	1
77	Breast		57	M	y	0	66	0	y	[4, 4, 5, 6, 6, 8, 9, 11, 11, 13, 20, 22, 32, 53]	14	[4, 4, 5, 6, 6, 8, 9, 11, 11, 13, 20, 22, 32, 53]	0.285714	0.142143	9	6.05	1.55556	0.684935	5
78	Breast		77	F	y	0	30	0	y	[3, 3, 4, 5, 5, 5, 6, 6, 7, 8, 10, 12, 16, 19]	14	[3, 3, 4, 5, 5, 5, 6, 6, 7, 8, 10, 12, 16, 19]	0.428571	0.225714	7	2.65	2	1.41421	4
79	Breast		85	F	n	36	60	0	y	[4, 4, 4, 4, 4, 4, 4, 5, 5, 5, 5, 6, 7, 9]	14	[4, 4, 4, 4, 4, 4, 4, 5, 5, 5, 5, 6, 7, 9]	0.857143	0.277857	3	2.45	4.66667	4.49691	1
80	Breast		64	F	n	132	132	0	y	[4, 4, 5, 5, 5, 5, 5, 5, 5, 5, 7, 7, 14, 15]	14	[4, 4, 5, 5, 5, 5, 5, 5, 5, 5, 7, 7, 14, 15]	1	0.162857	3	4.8	4.66667	3.77124	0
81	Breast		40	F	y	0	168	0	y	[4, 5, 6, 6, 8, 9, 10, 12, 15, 15, 15, 16, 19, 21, 38]	15	[4, 5, 6, 6, 8, 9, 10, 12, 15, 15, 15, 16, 19, 21, 38]	0.333333	0.118667	10	3.75556	1.5	0.921954	7
82	Breast		59	M	y	0	1	1		[4, 5, 6, 6, 6, 6, 7, 7, 7, 8, 8, 8, 9, 11, 24, 35]	16	[4, 5, 6, 6, 6, 6, 7, 7, 7, 8, 8, 8, 9, 11, 24, 35]	0.625	0.11375	7	5.15	2.28571	1.27775	3
83	Breast		39	F	y	0	24	0	y	[3, 3, 3, 3, 3, 3, 3, 3, 4, 4, 4, 4, 4, 4, 6, 8, 8]	17	[3, 3, 3, 3, 3, 3, 3, 3, 4, 4, 4, 4, 4, 4, 6, 8, 8]	0.882353	0.215882	3	2.35	5.66667	5.90668	1
84	Breast		63	F	n	5	44	0	y	[6, 7, 7, 7, 8, 8, 8, 8, 9, 10, 11, 11, 12, 13, 16, 20, 20]	17	[6, 7, 7, 7, 8, 8, 8, 8, 9, 10, 11, 11, 12, 13, 16, 20, 20]	0.882353	0.118824	8	1.85714	2.125	1.45237	4
85	Breast		35	F	n	192	144	1		[5, 5, 5, 5, 7, 8, 8, 10, 10, 11, 11, 12, 12, 13, 13, 14, 14, 15]	18	[5, 5, 5, 5, 7, 8, 8, 10, 10, 11, 11, 12, 12, 13, 13, 14, 14, 15]	1	0.112222	7	1.5	2.57143	0.728431	0
86	Breast		40	F	y	0	36	0	y	[4, 5, 5, 5, 6, 7, 7, 7, 8, 8, 8, 9, 10, 11, 12, 12, 13, 15, 21, 29]	20	[4, 5, 5, 5, 6, 7, 7, 7, 8, 8, 8, 9, 10, 11, 12, 12, 13, 15, 21, 29]	0.7	0.325	7	4	2.85714	1.88442	3
87	Breast		22	F	y	0	24	0	y	[4, 5, 5, 5, 5, 5, 6, 6, 6, 6, 6, 6, 6, 7, 7, 10, 10, 11, 12, 12, 16]	21	[4, 5, 5, 5, 5, 5, 6, 6, 6, 6, 6, 6, 6, 7, 7, 10, 10, 11, 12, 12, 16]	0.904762	0.142857	6	2.2	3.5	2.98608	2
88	Breast		80	F	y	0	1	0	y	[4, 6, 7, 7, 7, 7, 8, 8, 8, 8, 10, 10, 10, 10, 12, 14, 15, 17, 21, 34, 43]	21	[4, 6, 7, 7, 7, 7, 8, 8, 8, 8, 10, 10, 10, 10, 12, 14, 15, 17, 21, 34, 43]	0.428571	0.0504762	11	3.9	1.90909	1.50481	8
89	Breast		55	F	y	0	48	0	y	[4, 6, 6, 6, 7, 7, 7, 8, 9, 9, 10, 10, 10, 13, 13, 14, 15, 21, 21, 21, 22]	21	[4, 6, 6, 6, 7, 7, 7, 8, 9, 9, 10, 10, 10, 13, 13, 14, 15, 21, 21, 21, 22]	0.809524	0.136667	8	2.42857	2.625	0.992157	1
90	Breast		29	F	y	0	9	0	y	[4, 4, 4, 4, 5, 9, 10, 11, 12, 13, 13, 14, 14, 14, 15, 16, 17, 19, 20, 20, 23]	21	[4, 4, 4, 4, 5, 9, 10, 11, 12, 13, 13, 14, 14, 14, 15, 16, 17, 19, 20, 20, 23]	0.809524	0.35619	7	3.16667	3	1.41421	1
91	Breast		38	F	y	0	36	0	y	[4, 4, 4, 4, 4, 5, 5, 5, 5, 5, 5, 5, 6, 7, 7, 7, 8, 8, 8, 9, 12, 15]	22	[4, 4, 4, 4, 4, 5, 5, 5, 5, 5, 5, 5, 6, 7, 7, 7, 8, 8, 8, 9, 12, 15]	0.818182	0.0931818	6	2.18	3.66667	2.4267	2
92	Breast		54	F	y	0	12	0	y	[3, 3, 4, 4, 4, 4, 4, 5, 5, 5, 5, 5, 6, 6, 6, 6, 7, 7, 7, 8, 8, 8]	22	[3, 3, 4, 4, 4, 4, 4, 5, 5, 5, 5, 5, 6, 6, 6, 6, 7, 7, 7, 8, 8, 8]	1	0.0922727	5	0.975	4.4	1.49666	0
93	Breast		42	F	n	14	14	0	y	[7, 7, 9, 11, 12, 18, 18, 20, 20, 27, 30, 44, 46, 48, 48, 49, 51, 55, 56, 59, 71, 81]	22	[7, 7, 9, 11, 12, 18, 18, 20, 20, 27, 30, 44, 46, 48, 48, 49, 51, 55, 56, 59, 71, 81]	0.181818	0.0845455	15	5.28571	1.46667	0.618241	9
94	Breast		80	F	y	0	4	1		[4, 5, 5, 6, 8, 8, 8, 9, 9, 11, 12, 12, 12, 12, 14, 14, 16, 16, 19, 19, 20, 23]	22	[4, 5, 5, 6, 8, 8, 8, 9, 9, 11, 12, 12, 12, 12, 14, 14, 16, 16, 19, 19, 20, 23]	0.818182	0.223636	7	3	3.14286	1.45686	1
95	Breast		52	F	n	168	168	0	y	[4, 4, 4, 4, 4, 4, 4, 4, 4, 4, 4, 4, 4, 4, 5, 5, 5, 5, 6, 6, 6, 8, 8, 9]	24	[4, 4, 4, 4, 4, 4, 4, 4, 4, 4, 4, 4, 4, 4, 5, 5, 5, 5, 6, 6, 6, 8, 8, 9]	1	0.153333	3	2	8	4.54606	0
96	Breast		44	F	y	0	132	1		[3, 3, 4, 4, 4, 4, 5, 5, 5, 5, 5, 5, 5, 6, 6, 6, 6, 7, 7, 7, 7, 8, 9, 10, 19]	25	[3, 3, 4, 4, 4, 4, 5, 5, 5, 5, 5, 5, 5, 6, 6, 6, 6, 7, 7, 7, 7, 8, 9, 10, 19]	0.92	0.0424	8	2.27143	3.125	2.08791	3
97	Breast		55	F	y	0	132	0	y	[3, 4, 4, 4, 5, 5, 5, 5, 5, 6, 6, 6, 10, 11, 11, 13, 14, 17, 18, 18, 18, 21, 24, 27, 28, 31, 33]	27	[3, 4, 4, 4, 5, 5, 5, 5, 5, 6, 6, 6, 10, 11, 11, 13, 14, 17, 18, 18, 18, 21, 24, 27, 28, 31, 33]	0.703704	0.0755556	14	2.23077	1.92857	1.38689	9
98	Breast		38	F	y	0	240	0	y	[4, 4, 5, 5, 5, 6, 6, 6, 7, 7, 7, 7, 7, 7, 8, 10, 10, 10, 12, 13, 13, 16, 17, 20, 27, 32, 40, 65, 80]	29	[4, 4, 5, 5, 5, 6, 6, 6, 7, 7, 7, 7, 7, 7, 8, 10, 10, 10, 12, 13, 13, 16, 17, 20, 27, 32, 40, 65, 80]	0.517241	0.242069	12	6.81818	2.41667	2.39647	8
99	Breast		56	F	y	0	28	0	y	[4, 5, 5, 5, 5, 5, 7, 8, 9, 9, 10, 10, 10, 10, 11, 11, 11, 11, 11, 12, 12, 12, 12, 12, 12, 13, 13, 18, 21, 29]	30	[4, 5, 5, 5, 5, 5, 7, 8, 9, 9, 10, 10, 10, 10, 11, 11, 11, 11, 11, 12, 12, 12, 12, 12, 12, 13, 13, 18, 21, 29]	0.8	0.194	8	3.42857	3.75	2.63391	3
100	Breast		55	F	y	0	46	0	y	[3, 3, 4, 4, 5, 5, 5, 6, 6, 6, 6, 6, 7, 7, 7, 8, 9, 9, 9, 9, 9, 10, 11, 11, 11, 12, 13, 13, 13, 13, 14, 18, 21, 21]	34	[3, 3, 4, 4, 5, 5, 5, 6, 6, 6, 6, 6, 7, 7, 7, 8, 9, 9, 9, 9, 9, 10, 11, 11, 11, 12, 13, 13, 13, 13, 14, 18, 21, 21]	0.941176	0.328235	7	2.95	4.85714	3.09047	1
101	Breast		47	F	n	240	240	0	y	[3, 3, 3, 3, 4, 4, 4, 4, 4, 4, 4, 4, 4, 4, 4, 4, 5, 5, 5, 5, 6, 6, 6, 7, 7, 7, 7, 8, 8, 8, 8, 8, 10, 10, 10, 11, 11, 12, 14]	39	[3, 3, 3, 3, 4, 4, 4, 4, 4, 4, 4, 4, 4, 4, 4, 4, 5, 5, 5, 5, 6, 6, 6, 7, 7, 7, 7, 8, 8, 8, 8, 8, 10, 10, 10, 11, 11, 12, 14]	0.897436	0.205385	8	1.42857	4.875	5.86169	2
102	Breast		51	F	y	0	156	0	y	[4, 4, 4, 4, 4, 4, 4, 4, 4, 4, 5, 5, 5, 5, 5, 6, 6, 7, 7, 7, 7, 7, 7, 7, 7, 8, 8, 8, 8, 9, 10, 10, 10, 10, 12, 13, 13, 13, 13, 14, 14, 16, 17]	43	[4, 4, 4, 4, 4, 4, 4, 4, 4, 4, 5, 5, 5, 5, 5, 6, 6, 7, 7, 7, 7, 7, 7, 7, 7, 8, 8, 8, 8, 9, 10, 10, 10, 10, 12, 13, 13, 13, 13, 14, 14, 16, 17]	1	0.340698	5	3.1	8.6	5.08331	0
103	Breast		69	F	y	0	48	0	y	[3, 3, 4, 4, 4, 5, 5, 5, 6, 6, 6, 6, 6, 6, 7, 7, 7, 7, 7, 8, 8, 8, 8, 9, 9, 10, 10, 11, 11, 11, 11, 11, 11, 11, 12, 12, 12, 13, 13, 13, 14, 18, 19, 20, 20, 23, 23, 23, 23, 25, 26, 26, 28, 28, 29, 32, 33]	57	[3, 3, 4, 4, 4, 5, 5, 5, 6, 6, 6, 6, 6, 6, 7, 7, 7, 7, 7, 8, 8, 8, 8, 9, 9, 10, 10, 11, 11, 11, 11, 11, 11, 11, 12, 12, 12, 13, 13, 13, 14, 18, 19, 20, 20, 23, 23, 23, 23, 25, 26, 26, 28, 28, 29, 32, 33]	1	0.243158	14	2.29231	4.07143	2.78937	2
104	Breast		34	F	n	36	80	0	y	[4, 5, 5, 5, 5, 6, 6, 6, 6, 6, 6, 6, 7, 7, 7, 7, 7, 7, 7, 7, 8, 8, 8, 8, 8, 8, 8, 8, 8, 8, 10, 10, 10, 11, 11, 12, 12, 12, 12, 12, 12, 13, 14, 15, 15, 15, 15, 17, 17, 19, 22, 22, 25, 25, 26, 30, 30, 34, 35, 66]	60	[4, 5, 5, 5, 5, 6, 6, 6, 6, 6, 6, 6, 7, 7, 7, 7, 7, 7, 7, 7, 8, 8, 8, 8, 8, 8, 8, 8, 8, 8, 10, 10, 10, 11, 11, 12, 12, 12, 12, 12, 12, 13, 14, 15, 15, 15, 15, 17, 17, 19, 22, 22, 25, 25, 26, 30, 30, 34, 35, 66]	0.933333	0.0835	16	4.06667	3.75	2.88314	5
105	Breast		32	F	n	10	17	0	y	[3, 4, 4, 5, 5, 5, 5, 5, 5, 5, 5, 6, 6, 6, 6, 6, 6, 6, 6, 6, 7, 7, 7, 7, 7, 8, 8, 8, 8, 8, 8, 8, 8, 8, 9, 9, 10, 10, 10, 10, 10, 10, 10, 10, 11, 11, 11, 11, 11, 11, 12, 12, 12, 13, 14, 15, 15, 16, 18, 18, 20, 35]	62	[3, 4, 4, 5, 5, 5, 5, 5, 5, 5, 5, 6, 6, 6, 6, 6, 6, 6, 6, 6, 7, 7, 7, 7, 7, 8, 8, 8, 8, 8, 8, 8, 8, 8, 9, 9, 10, 10, 10, 10, 10, 10, 10, 10, 11, 11, 11, 11, 11, 11, 12, 12, 12, 13, 14, 15, 15, 16, 18, 18, 20, 35]	0.935484	0.0753226	14	2.45385	4.42857	3.26703	3
106	Breast		49	F	y	0	15	0	y	[4, 4, 4, 4, 4, 4, 4, 4, 4, 5, 5, 5, 5, 5, 5, 5, 5, 5, 5, 5, 6, 6, 6, 6, 6, 6, 6, 6, 7, 7, 7, 7, 7, 7, 7, 7, 7, 8, 8, 8, 8, 8, 8, 8, 8, 8, 8, 8, 8, 8, 8, 8, 8, 8, 9, 9, 9, 9, 9, 9, 9, 10, 10, 10, 10, 10, 10, 10, 10, 10, 11, 11, 11, 11, 11, 11, 11, 11, 11, 12, 12, 12, 12, 12, 12, 12, 12, 12, 13, 13, 13, 13, 13, 13, 13, 14, 14, 14, 14, 14, 14, 15, 15, 16, 16, 17, 17, 20, 20, 20, 24, 25, 25, 28, 32,…	122	[4, 4, 4, 4, 4, 4, 4, 4, 4, 5, 5, 5, 5, 5, 5, 5, 5, 5, 5, 5, 6, 6, 6, 6, 6, 6, 6, 6, 7, 7, 7, 7, 7, 7, 7, 7, 7, 8, 8, 8, 8, 8, 8, 8, 8, 8, 8, 8, 8, 8, 8, 8, 8, 8, 9, 9, 9, 9, 9, 9, 9, 10, 10, 10, 10, 10, 10, 10, 10, 10, 11, 11, 11, 11, 11, 11, 11, 11, 11, 12, 12, 12, 12, 12, 12, 12, 12, 12, 13, 13, 13, 13, 13, 13, 13, 14, 14, 14, 14, 14, 14, 15, 15, 16, 16, 17, 17, 20, 20, 20, 24, 25, 25, 28, 32,…	0.852459	0.333033	19	3.5	6.42105	9.02812	9
107	Breast		53	F	n	72	93	0	y	[3, 3, 3, 3, 3, 3, 3, 3, 3, 3, 3, 3, 3, 3, 3, 3, 3, 3, 3, 3, 3, 3, 3, 3, 3, 3, 3, 3, 3, 3, 3, 3, 3, 3, 3, 3, 3, 3, 3, 3, 3, 3, 3, 3, 3, 3, 3, 3, 3, 3, 3, 3, 3, 3, 3, 3, 3, 3, 3, 3, 3, 3, 3, 3, 3, 3, 3, 3, 3, 3, 3, 3, 3, 3, 3, 3, 3, 3, 3, 3, 4, 4, 4, 4, 4, 4, 4, 4, 4, 5, 5, 5, 5, 5, 5, 5, 5, 5, 5, 5, 6, 6, 6, 7, 7, 7, 7, 7, 8, 8, 8, 8, 8, 8, 9, 9, 9, 10, 10, 11, 12, 12, 15, 18, 85]	125	[3, 3, 3, 3, 3, 3, 3, 3, 3, 3, 3, 3, 3, 3, 3, 3, 3, 3, 3, 3, 3, 3, 3, 3, 3, 3, 3, 3, 3, 3, 3, 3, 3, 3, 3, 3, 3, 3, 3, 3, 3, 3, 3, 3, 3, 3, 3, 3, 3, 3, 3, 3, 3, 3, 3, 3, 3, 3, 3, 3, 3, 3, 3, 3, 3, 3, 3, 3, 3, 3, 3, 3, 3, 3, 3, 3, 3, 3, 3, 3, 4, 4, 4, 4, 4, 4, 4, 4, 4, 5, 5, 5, 5, 5, 5, 5, 5, 5, 5, 5, 6, 6, 6, 7, 7, 7, 7, 7, 8, 8, 8, 8, 8, 8, 9, 9, 9, 10, 10, 11, 12, 12, 15, 18, 85]	0.952	0.124	9	10.25	13.8889	26.8305	3
1	colo-rectal		50	F	y	0	31	1		[19]	1	[19]	1	0	1	0	1	0	1
2	colo-rectal		51	M	n	6	17	0	y	[12]	1	[12]	1	0	1	0	1	0	1
3	colo-rectal		66	F	n	63	63	0	y	[30]	1	[30]	1	0	1	0	1	0	1
4	colo-rectal		78	F	n	14	44	1		[12]	1	[12]	1	0	1	0	1	0	1
5	colo-rectal		75	M	n	61	79	0	y	[26]	1	[26]	1	0	1	0	1	0	1
6	colo-rectal		71	M	n	40	95	0	y	[8]	1	[8]	1	0	1	0	1	0	1
7	colo-rectal		50	F	n	40	58	1		[9]	1	[9]	1	0	1	0	1	0	1
8	colo-rectal		71	M	n	24	41	0	y	[8]	1	[8]	1	0	1	0	1	0	1
9	colo-rectal		72	M	n	20	130	1		[14]	1	[14]	1	0	1	0	1	0	1
10	colo-rectal		65	F	n	156	180	0	y	[17]	1	[17]	1	0	1	0	1	0	1
11	colo-rectal		52	F	n	24	48	1		[5]	1	[5]	1	0	1	0	1	0	1
12	colo-rectal		70	M	y	0	28	0	y	[17]	1	[17]	1	0	1	0	1	0	1
13	colo-rectal		54	M	n	59	59	1		[9]	1	[9]	1	0	1	0	1	0	1
14	colo-rectal		63	F	n	20	23	1		[7]	1	[7]	1	0	1	0	1	0	1
15	colo-rectal		52	F	y	0	134	1		[9]	1	[9]	1	0	1	0	1	0	1
16	colo-rectal		56	F	n	42	74	1		[7]	1	[7]	1	0	1	0	1	0	1
17	colo-rectal		64	F	n	11	13	0	y	[4]	1	[4]	1	0	1	0	1	0	1
18	colo-rectal		74	M	n	45	149	1		[25]	1	[25]	1	0	1	0	1	0	1
19	colo-rectal		65	F	n	36	36	0	y	[19]	1	[19]	1	0	1	0	1	0	1
20	colo-rectal		72	M	n	13	13	1		[8]	1	[8]	1	0	1	0	1	0	1
21	colo-rectal		57	M	n	27	44	1		[13]	1	[13]	1	0	1	0	1	0	1
22	colo-rectal		72	M	n	61	60	0	y	[11]	1	[11]	1	0	1	0	1	0	1
23	colo-rectal		37	M	n	72	93	1		[7]	1	[7]	1	0	1	0	1	0	1
24	colo-rectal		42	F	y	0	28	0	y	[15, 18]	2	[15, 18]	-1	1	2	1	1	0	2
25	colo-rectal		80	F	y	0	24	0	y	[18, 47]	2	[18, 47]	-1	0	2	29	1	0	2
26	colo-rectal		69	F	y	0	16	0	y	[5, 17]	2	[5, 17]	-1	0	2	12	1	0	2
27	colo-rectal		70	F	n	57	70	1		[4, 7]	2	[4, 7]	-1	1	2	1	1	0	2
28	colo-rectal		61	F	y	0	91	0	y	[7, 24]	2	[7, 24]	-1	0	2	17	1	0	2
29	colo-rectal		79	M	n	46	90	0	y	[11, 38]	2	[11, 38]	-1	0	2	27	1	0	2
30	colo-rectal		72	F	n	8	65	1		[4, 16]	2	[4, 16]	-1	0	2	12	1	0	2
31	colo-rectal		66	M	y	0	1	1		[26, 32]	2	[26, 32]	-1	0.01	2	5.8	1	0	2
32	colo-rectal		61	F	y	0	4	1		[8, 14]	2	[8, 14]	-1	0.01	2	5.8	1	0	2
33	colo-rectal		71	F	y	0	48	0	y	[8, 45]	2	[8, 45]	-1	0	2	37	1	0	2
34	colo-rectal		66	F	n	48	144	1		[16, 36]	2	[16, 36]	-1	0	2	20	1	0	2
35	colo-rectal		60	M	n	16	39	0	y	[6, 10]	2	[6, 10]	-1	1	2	2	1	0	2
36	colo-rectal		78	M	n	120	216	1		[9, 45]	2	[9, 45]	-1	0	2	36	1	0	2
37	colo-rectal		36	M	y	0	11	0	y	[5, 312]	2	[5, 312]	-1	0	2	307	1	0	2
38	colo-rectal		32	F	n	22	55	0	y	[7, 7]	2	[7, 7]	1	0	1	0	2	0	0
39	colo-rectal		66	F	y	0	44	0		[5, 8]	2	[5, 8]	-1	1	2	1	1	0	2
40	colo-rectal		47	M	y	0	23	0	y	[15, 17]	2	[15, 17]	-1	1	1	0	2	0	0
41	colo-rectal		53	M	n	23	23	1		[6, 7]	2	[6, 7]	1	0.25	1	0	2	0	0
42	colo-rectal		69	M	y	0	90	1		[5, 16]	2	[5, 16]	-1	0	2	11	1	0	2
43	colo-rectal		68	F	y	0	63	1		[8, 9]	2	[8, 9]	1	0.25	1	0	2	0	0
44	colo-rectal		82	M	n	31	103	0	y	[19, 20]	2	[19, 20]	1	0.25	1	0	2	0	0
45	colo-rectal		56	F	n	36	67	0	y	[6, 7]	2	[6, 7]	1	0.25	1	0	2	0	0
46	colo-rectal		52	F	y	0	34	1		[6, 12]	2	[6, 12]	-1	0.01	2	5.8	1	0	2
47	colo-rectal		54	F	y	0	66	1		[10, 12]	2	[10, 12]	-1	1	1	0	2	0	0
48	colo-rectal		52	F	y	0	100	0	y	[13, 14, 16]	3	[13, 14, 16]	0.333333	0.22	2	2.1	1.5	0.5	1
49	colo-rectal		77	M	n	36	71	0	y	[4, 8, 9]	3	[4, 8, 9]	0.333333	0.336667	2	3.7	1.5	0.5	1
50	colo-rectal		65	M	y	0	18	0	y	[13, 13, 20]	3	[13, 13, 20]	0.333333	0	2	7	1.5	0.5	1
51	colo-rectal		65	M	n	24	27	1		[3, 4, 22]	3	[3, 4, 22]	0.333333	0.166667	2	18.5	1.5	0.5	1
52	colo-rectal		74	M	y	0	36	0	y	[3, 8, 11]	3	[3, 8, 11]	-1	0.666667	3	3.5	1	0	3
53	colo-rectal		55	M	n	0	52	1		[3, 7, 11]	3	[3, 7, 11]	-1	0.666667	3	3	1	0	3
54	colo-rectal		71	M	y	0	2	0	y	[5, 10, 25]	3	[5, 10, 25]	-1	0.06	3	9.85	1	0	3
55	colo-rectal		63	M	n	36	59	0	y	[3, 4, 9]	3	[3, 4, 9]	0.333333	0.256667	2	4.9	1.5	0.5	1
56	colo-rectal		64	M	y	0	43	1		[19, 35, 46]	3	[19, 35, 46]	-1	0	3	13.5	1	0	3
57	colo-rectal		71	M	n	24	36	0	y	[6, 7, 7]	3	[6, 7, 7]	1	0.223333	1	0	3	0	0
58	colo-rectal		82	M	y	0	20	0	y	[4, 4, 4]	3	[4, 4, 4]	1	0	1	0	3	0	0
59	colo-rectal		42	M	n	48	49	0	y	[4, 4, 5]	3	[4, 4, 5]	1	0.223333	1	0	3	0	0
60	colo-rectal		51	M	n	22	49	1		[6, 7, 7]	3	[6, 7, 7]	1	0.223333	1	0	3	0	0
61	colo-rectal		51	M	n	44	132	0	y	[8, 9, 14]	3	[8, 9, 14]	0.333333	0.256667	2	4.9	1.5	0.5	1
62	colo-rectal		62	M	n	144	156	0	y	[5, 7, 17]	3	[5, 7, 17]	-1	0.666667	2	11	1.5	0.5	1
63	colo-rectal		58	F	y	0	12	0	y	[4, 5, 8]	3	[4, 5, 8]	0.333333	0.256667	2	2.9	1.5	0.5	1
64	colo-rectal		84	F	y	0	1	1		[5, 6, 7]	3	[5, 6, 7]	0.333333	0.666667	1	0	3	0	0
65	colo-rectal		79	M	y	0	52	0	y	[5, 10, 11]	3	[5, 10, 11]	0.333333	0.256667	2	4.9	1.5	0.5	1
66	colo-rectal		57	M	n	24	43	1		[4, 5, 5, 8]	4	[4, 5, 5, 8]	0.5	0.2075	2	2.9	2	1	1
67	colo-rectal		86	F	n	5	16	0	y	[3, 4, 5, 12]	4	[3, 4, 5, 12]	0	0.5	2	8	2	1	1
68	colo-rectal		56	M	n	21	23	1		[3, 4, 5, 20]	4	[3, 4, 5, 20]	0	0.5	2	16	2	1	1
69	colo-rectal		62	M	n	35	65	0	y	[5, 8, 16, 61]	4	[5, 8, 16, 61]	-1	0.5	4	18.3333	1	0	4
70	colo-rectal		80	M	y	0	36	0	y	[7, 8, 9, 15]	4	[7, 8, 9, 15]	0	0.5025	2	6.9	2	1	1
71	colo-rectal		70	F	y	0	48	0	y	[4, 6, 7, 9]	4	[4, 6, 7, 9]	0	0.205	3	2.1	1.33333	0.471405	2
72	colo-rectal		74	M	n	84	95	1		[4, 7, 8, 12]	4	[4, 7, 8, 12]	0	0.1925	3	3.75	1.33333	0.471405	2
73	colo-rectal		63	F	y	0	1	1		[3, 10, 23, 39]	4	[3, 10, 23, 39]	-1	0	4	12	1	0	4
74	colo-rectal		71	F	n	2	35	0	y	[15, 17, 24, 74]	4	[15, 17, 24, 74]	-1	0.5	3	29	1.33333	0.471405	2
75	colo-rectal		26	M	y	0	34	0	y	[4, 6, 7, 10]	4	[4, 6, 7, 10]	0	0.165	3	2.8	1.33333	0.471405	2
76	colo-rectal		69	M	y	0	24	0	y	[11, 15, 16, 23]	4	[11, 15, 16, 23]	0	0.2525	3	5.65	1.33333	0.471405	2
77	colo-rectal		68	F	y	0	19	1		[3, 6, 8, 10]	4	[3, 6, 8, 10]	-1	0.1525	4	2.13333	1	0	4
78	colo-rectal		54	F	n	48	48	1		[4, 4, 4, 7]	4	[4, 4, 4, 7]	0.5	0.0225	2	2.7	2	1	1
79	colo-rectal		62	M	n	11	29	0	y	[4, 7, 7, 12]	4	[4, 7, 7, 12]	0	0.0675	3	3.75	1.33333	0.471405	2
80	colo-rectal		58	M	y	0	18	0	y	[5, 6, 6, 8]	4	[5, 6, 6, 8]	0.5	0.19	2	2	2	1	1
81	colo-rectal		64	F	y	0	3	0	y	[3, 3, 4, 6]	4	[3, 3, 4, 6]	0.5	0.2075	2	2.3	2	1	1
82	colo-rectal		84	M	n	9	24	0	y	[6, 7, 13, 17]	4	[6, 7, 13, 17]	0	0.625	3	4.75	1.33333	0.471405	2
83	colo-rectal		62	M	y	0	48	1		[4, 6, 10, 12]	4	[4, 6, 10, 12]	-1	1	2	6	2	0	0
84	colo-rectal		65	M	y	0	100	0	y	[4, 4, 6, 7, 30]	5	[4, 4, 6, 7, 30]	0.6	0.236	3	12.85	1.66667	0.471405	1
85	colo-rectal		33	M	y	0	21	0	y	[3, 4, 4, 5, 11]	5	[3, 4, 4, 5, 11]	0.2	0.402	2	6.9	2.5	1.5	1
86	colo-rectal		65	M	y	0	100	0	y	[4, 4, 6, 7, 30]	5	[4, 4, 6, 7, 30]	0.6	0.236	3	12.85	1.66667	0.471405	1
87	colo-rectal		53	M	y	0	96	0	y	[9, 9, 9, 9, 48]	5	[9, 9, 9, 9, 48]	0.6	0	2	39	2.5	1.5	1
88	colo-rectal		33	M	y	0	21	0	y	[3, 4, 4, 5, 11]	5	[3, 4, 4, 5, 11]	0.2	0.402	2	6.9	2.5	1.5	1
89	colo-rectal		80	F	n	48	64	0	y	[6, 6, 7, 12, 22]	5	[6, 6, 7, 12, 22]	0.2	0.234	3	7.8	1.66667	0.942809	2
90	colo-rectal		73	F	y	0	20	0	y	[3, 4, 5, 6, 6]	5	[3, 4, 5, 6, 6]	1	0.366	2	1.9	2.5	0.5	0
91	colo-rectal		26	M	y	0	26	0	y	[4, 9, 9, 11, 12]	5	[4, 9, 9, 11, 12]	0.6	0.236	3	3.5	1.66667	0.471405	1
92	colo-rectal		64	M	y	0	26	0	y	[4, 4, 5, 6, 8]	5	[4, 4, 5, 6, 8]	0.2	0.14	3	1.95	1.66667	0.471405	1
93	colo-rectal		69	M	y	0	57	0	y	[3, 4, 4, 5, 5]	5	[3, 4, 4, 5, 5]	1	0.204	2	0.9	2.5	0.5	0
94	colo-rectal		57	M	n	24	72	0	y	[4, 6, 13, 14, 29]	5	[4, 6, 13, 14, 29]	-0.2	0.5	3	12	1.66667	0.471405	1
95	colo-rectal		65	M	n	5	29	1		[3, 5, 6, 7, 28]	5	[3, 5, 6, 7, 28]	-0.2	0.432	3	12.3	1.66667	0.942809	2
96	colo-rectal		61	M	n	76	77	0	y	[12, 16, 17, 30, 80]	5	[12, 16, 17, 30, 80]	-0.2	0.202	4	22.4333	1.25	0.433013	3
97	colo-rectal		45	M	y	0	36	0	y	[15, 16, 17, 17, 27]	5	[15, 16, 17, 17, 27]	0.6	0.14	3	5.9	1.66667	0.471405	1
98	colo-rectal		55	M	y	0	17	0	y	[5, 5, 6, 6, 7]	5	[5, 5, 6, 6, 7]	0.6	0.204	2	0.9	2.5	0.5	0
99	colo-rectal		66	F	y	0	1	0	y	[3, 3, 4, 4, 6]	5	[3, 3, 4, 4, 6]	0.6	0.218	2	2.2	2.5	1.5	1
100	colo-rectal		39	F	n	29	50	0	y	[6, 9, 10, 10, 24]	5	[6, 9, 10, 10, 24]	0.2	0.184	3	8.75	1.66667	0.942809	2
101	colo-rectal		44	M	y	0	21	0	y	[7, 7, 10, 10, 16, 24]	6	[7, 7, 10, 10, 16, 24]	0.333333	0.666667	4	5.33333	1.5	0.5	2
102	colo-rectal		56	F	n	8	56	0	y	[4, 5, 8, 8, 18, 22]	6	[4, 5, 8, 8, 18, 22]	0.333333	0.223333	4	5.63333	1.5	0.5	2
103	colo-rectal		54	F	n	36	71	0	y	[4, 5, 8, 8, 8, 14]	6	[4, 5, 8, 8, 8, 14]	0.666667	0.171667	3	4.5	2	0.816497	1
104	colo-rectal		75	M	y	0	16	0	y	[3, 6, 6, 6, 9, 9]	6	[3, 6, 6, 6, 9, 9]	0.666667	0.0183333	3	2.8	2	0.816497	1
105	colo-rectal		69	M	n	36	60	0	y	[4, 8, 9, 10, 11, 14]	6	[4, 8, 9, 10, 11, 14]	0.333333	0.333333	4	3.33333	1.5	0.5	2
106	colo-rectal		68	M	n	29	70	1		[6, 11, 17, 24, 25, 33]	6	[6, 11, 17, 24, 25, 33]	-0.333333	0.106667	5	6.675	1.2	0.4	4
107	colo-rectal		70	F	n	73	95	0	y	[5, 5, 6, 7, 7, 8]	6	[5, 5, 6, 7, 7, 8]	1	0.278333	2	1.7	3	0	0
108	colo-rectal		53	F	y	0	7	0	y	[5, 6, 6, 7, 10, 31]	6	[5, 6, 6, 7, 10, 31]	0	0.36	3	12.5	2	1.41421	2
109	colo-rectal		78	M	n	1	27	1		[15, 15, 15, 15, 15, 35, 38]	7	[15, 15, 15, 15, 15, 35, 38]	0.428571	0.285714	3	11	2.33333	1.88562	2
110	colo-rectal		61	F	y	0	96	0	n	[8, 9, 10, 12, 13, 15, 18]	7	[8, 9, 10, 12, 13, 15, 18]	0.142857	0.38	4	3	1.75	0.829156	2
111	colo-rectal		75	M	n	29	63	0	y	[4, 11, 13, 13, 15, 32, 40]	7	[4, 11, 13, 13, 15, 32, 40]	-0.428571	0.0257143	6	7.2	1.16667	0.372678	5
112	colo-rectal		75	M	n	26	90	0	y	[4, 5, 7, 8, 8, 10, 40]	7	[4, 5, 7, 8, 8, 10, 40]	0.428571	0.18	4	11.8333	1.75	0.829156	2
113	colo-rectal		55	M	n	24	48	0	y	[3, 4, 4, 5, 5, 7, 11]	7	[3, 4, 4, 5, 5, 7, 11]	0.428571	0.145714	4	2.33333	1.75	0.829156	2
114	colo-rectal		73	M	n	84	108	0	y	[4, 5, 5, 6, 7, 8, 15]	7	[4, 5, 5, 6, 7, 8, 15]	0.428571	0.428571	3	5	2.33333	1.24722	1
115	colo-rectal		70	F	n	35	35	0	y	[4, 4, 5, 5, 8, 8, 8]	7	[4, 4, 5, 5, 8, 8, 8]	1	0.468571	2	2.4	3.5	0.5	0
116	colo-rectal		35	F	n	11	32	0	y	[10, 11, 15, 17, 18, 19, 28, 37]	8	[10, 11, 15, 17, 18, 19, 28, 37]	0	0.3325	5	6.625	1.6	0.8	3
117	colo-rectal		87	F	y	0	1	0	y	[5, 9, 10, 12, 12, 12, 14, 21]	8	[5, 9, 10, 12, 12, 12, 14, 21]	0.25	0.0675	5	4	1.6	0.8	3
118	colo-rectal		68	F	n	72	72	0	y	[4, 4, 5, 6, 6, 6, 7, 8]	8	[4, 4, 5, 6, 6, 6, 7, 8]	0.75	0.18875	3	1.85	2.66667	0.471405	0
119	colo-rectal		26	M	n	34	34	0	y	[4, 4, 4, 4, 5, 5, 5, 10]	8	[4, 4, 4, 4, 5, 5, 5, 10]	0.75	0.24625	2	5.1	4	3	1
120	colo-rectal		56	M	y	0	36	0	y	[4, 4, 4, 5, 6, 7, 11, 11]	8	[4, 4, 4, 5, 6, 7, 11, 11]	1	0.23	3	3.45	2.66667	0.942809	0
121	colo-rectal		56	F	y	0	84	0	y	[6, 7, 8, 10, 13, 18, 20, 21, 30]	9	[6, 7, 8, 10, 13, 18, 20, 21, 30]	-0.111111	0.313333	6	4.6	1.5	0.763763	4
122	colo-rectal		27	M	y	0	62	0	y	[3, 3, 3, 4, 4, 4, 6, 7, 18]	9	[3, 3, 3, 4, 4, 4, 6, 7, 18]	0.777778	0.242222	3	7.25	3	2.16025	1
123	colo-rectal		78	F	n	24	42	0	y	[4, 4, 5, 7, 8, 9, 11, 13, 37]	9	[4, 4, 5, 7, 8, 9, 11, 13, 37]	0.111111	0.341111	5	8.175	1.8	0.979796	3
124	colo-rectal		72	M	y	0	29	0	y	[4, 6, 7, 7, 11, 12, 12, 16, 17]	9	[4, 6, 7, 7, 11, 12, 12, 16, 17]	0.777778	0.222222	4	4.03333	2.25	0.829156	1
125	colo-rectal		65	M	y	0	46	1		[7, 8, 9, 12, 12, 13, 14, 15, 25]	9	[7, 8, 9, 12, 12, 13, 14, 15, 25]	0.555556	0.425556	4	5.66667	2.25	0.829156	1
126	colo-rectal		70	M	n	9	56	0	y	[8, 8, 9, 11, 12, 14, 21, 25, 32]	9	[8, 8, 9, 11, 12, 14, 21, 25, 32]	0.111111	0.147778	6	4.74	1.5	0.763763	4
127	colo-rectal		56	M	y	0	18	1		[3, 4, 4, 4, 5, 5, 8, 10, 16]	9	[3, 4, 4, 4, 5, 5, 8, 10, 16]	0.333333	0.333333	4	4	2.25	2.16506	3
128	colo-rectal		37	M	n	7	36	1		[4, 4, 5, 6, 6, 6, 9, 9, 13]	9	[4, 4, 5, 6, 6, 6, 9, 9, 13]	0.777778	0.0888889	4	2.86667	2.25	0.829156	1
129	colo-rectal		61	F	n	24	40	0	y	[4, 4, 4, 4, 4, 5, 5, 5, 5, 7]	10	[4, 4, 4, 4, 4, 5, 5, 5, 5, 7]	0.8	0.228	2	2.4	5	4	1
130	colo-rectal		65	M	y	0	60	0	y	[4, 5, 5, 12, 13, 14, 20, 21, 21, 25]	10	[4, 5, 5, 12, 13, 14, 20, 21, 21, 25]	0.6	0.359	4	6.6	2.5	0.866025	1
131	colo-rectal		66	M	y	0	9	0	y	[3, 3, 3, 4, 4, 4, 5, 5, 6, 12]	10	[3, 3, 3, 4, 4, 4, 5, 5, 6, 12]	0.8	0.001	5	2.25	2	0.894427	2
132	colo-rectal		62	F	n	21	40	0	y	[8, 11, 11, 14, 16, 18, 23, 28, 31, 33]	10	[8, 11, 11, 14, 16, 18, 23, 28, 31, 33]	-0.6	0.112	9	3.05	1.11111	0.31427	8
133	colo-rectal		56	F	y	0	35	0	y	[10, 12, 12, 17, 17, 20, 21, 35, 36, 36]	10	[10, 12, 12, 17, 17, 20, 21, 35, 36, 36]	0.8	0.131	5	6.375	2	0.632456	1
134	colo-rectal		51	F	n	96	113	0	y	[4, 4, 4, 4, 5, 5, 5, 5, 10, 18]	10	[4, 4, 4, 4, 5, 5, 5, 5, 10, 18]	0.6	0.225	3	6.75	3.33333	3.29983	2
135	colo-rectal		63	M	y	0	16	1		[4, 4, 6, 6, 7, 8, 10, 10, 12, 14]	10	[4, 4, 6, 6, 7, 8, 10, 10, 12, 14]	0.4	0.07	6	2	1.66667	0.471405	2
136	colo-rectal		55	F	y	0	70	0	y	[7, 7, 8, 9, 12, 17, 30, 31, 34, 37, 39]	11	[7, 7, 8, 9, 12, 17, 30, 31, 34, 37, 39]	-0.0909091	0.0709091	9	3.9875	1.22222	0.41574	7
137	colo-rectal		45	M	n	5	50	0	y	[4, 4, 4, 4, 5, 5, 5, 5, 6, 9, 10]	11	[4, 4, 4, 4, 5, 5, 5, 5, 6, 9, 10]	0.818182	0.0963636	4	1.93333	2.75	1.78536	2
138	colo-rectal		66	M	y	0	32	1		[4, 4, 5, 5, 6, 7, 7, 8, 10, 12, 14]	11	[4, 4, 5, 5, 6, 7, 7, 8, 10, 12, 14]	0.272727	0.276364	5	2.35	2.2	1.46969	3
139	colo-rectal		84	M	y	0	3	0	y	[13, 14, 14, 18, 20, 21, 24, 27, 34, 36, 69]	11	[13, 14, 14, 18, 20, 21, 24, 27, 34, 36, 69]	-0.0909091	0.137273	8	7.9	1.375	0.695971	6
140	colo-rectal		29	M	y	0	22	1		[4, 4, 5, 7, 8, 9, 10, 11, 14, 18, 18]	11	[4, 4, 5, 7, 8, 9, 10, 11, 14, 18, 18]	0.636364	0.257273	6	2.78	1.83333	0.687184	2
141	colo-rectal		65	F	n	15	25	1		[6, 7, 8, 8, 8, 9, 12, 13, 14, 18, 18]	11	[6, 7, 8, 8, 8, 9, 12, 13, 14, 18, 18]	0.818182	0.16	6	2.36	1.83333	1.06719	3
142	colo-rectal		63	F	y	0	79	1		[4, 5, 5, 5, 5, 5, 5, 5, 5, 6, 6, 6]	12	[4, 5, 5, 5, 5, 5, 5, 5, 5, 6, 6, 6]	1	0.333333	1	0	12	0	0
143	colo-rectal		61	M	y	0	37	0	y	[4, 7, 7, 8, 8, 9, 9, 11, 11, 12, 12, 14]	12	[4, 7, 7, 8, 8, 9, 9, 11, 11, 12, 12, 14]	0.666667	0.424167	4	3.23333	3	2.12132	2
144	colo-rectal		49	F	n	24	51	0	y	[6, 8, 9, 10, 10, 10, 11, 17, 18, 24, 34, 34]	12	[6, 8, 9, 10, 10, 10, 11, 17, 18, 24, 34, 34]	0.666667	0.146667	7	4.66667	1.71429	1.03016	4
145	colo-rectal		54	F	y	0	34	1		[4, 4, 4, 5, 5, 6, 7, 8, 8, 9, 11, 15]	12	[4, 4, 4, 5, 5, 6, 7, 8, 8, 9, 11, 15]	0.666667	0.0866667	7	1.83333	1.71429	0.880631	4
146	colo-rectal		43	M	n	39	46	1		[4, 5, 5, 6, 7, 7, 9, 9, 10, 12, 14, 15]	12	[4, 5, 5, 6, 7, 7, 9, 9, 10, 12, 14, 15]	0.833333	0.240833	5	2.375	2.4	0.8	1
147	colo-rectal		55	F	y	0	84	1		[5, 6, 6, 7, 7, 8, 9, 11, 14, 19, 20, 28, 45]	13	[5, 6, 6, 7, 7, 8, 9, 11, 14, 19, 20, 28, 45]	0.230769	0.141538	9	4.875	1.44444	0.684935	6
148	colo-rectal		82	F	n	48	48	0	y	[4, 4, 5, 5, 5, 5, 6, 8, 8, 9, 12, 13, 39]	13	[4, 4, 5, 5, 5, 5, 6, 8, 8, 9, 12, 13, 39]	0.692308	0.333077	4	11.3333	3.25	2.27761	1
149	colo-rectal		74	F	y	0	32	0	y	[4, 4, 4, 6, 6, 7, 9, 16, 17, 23, 23, 35, 49]	13	[4, 4, 4, 6, 6, 7, 9, 16, 17, 23, 23, 35, 49]	0.538462	0.116923	7	7.48333	1.85714	0.832993	3
150	colo-rectal		58	F	n	8	80	1		[3, 5, 6, 6, 7, 7, 8, 8, 9, 11, 13, 13, 18]	13	[3, 5, 6, 6, 7, 7, 8, 8, 9, 11, 13, 13, 18]	0.384615	0.153846	7	2.5	1.85714	0.832993	3
151	colo-rectal		47	F	y	0	5	0	y	[4, 4, 5, 5, 6, 6, 8, 9, 9, 9, 13, 18, 78]	13	[4, 4, 5, 5, 6, 6, 8, 9, 9, 9, 13, 18, 78]	0.538462	0.366154	5	18.25	2.6	2.05913	3
152	colo-rectal		48	M	y	0	62	0	y	[6, 7, 10, 10, 12, 13, 16, 16, 17, 18, 18, 24, 30]	13	[6, 7, 10, 10, 12, 13, 16, 16, 17, 18, 18, 24, 30]	0.692308	0.429231	6	4.7	2.16667	1.34371	2
153	colo-rectal		49	F	y	0	27	0	y	[6, 7, 7, 10, 12, 12, 14, 17, 18, 22, 22, 29, 34]	13	[6, 7, 7, 10, 12, 12, 14, 17, 18, 22, 22, 29, 34]	0.384615	0.107692	8	3.88571	1.625	0.695971	4
154	colo-rectal		83	M	n	35	60	0	y	[4, 4, 5, 7, 7, 8, 9, 9, 10, 12, 12, 13, 18]	13	[4, 4, 5, 7, 7, 8, 9, 9, 10, 12, 12, 13, 18]	0.846154	0.239231	5	3.45	2.6	0.8	1
155	colo-rectal		60	M	n	21	41	1		[5, 5, 6, 6, 8, 8, 8, 12, 12, 14, 15, 19, 26]	13	[5, 5, 6, 6, 8, 8, 8, 12, 12, 14, 15, 19, 26]	0.692308	0.237692	6	4.06	2.16667	1.06719	2
156	colo-rectal		70	M	y	0	43	0	y	[5, 5, 7, 7, 7, 8, 8, 9, 10, 10, 11, 17, 24]	13	[5, 5, 7, 7, 7, 8, 8, 9, 10, 10, 11, 17, 24]	0.538462	0.25	5	4.75	2.6	1.62481	2
157	colo-rectal		83	M	n	12	26	0	y	[3, 4, 5, 5, 5, 7, 7, 8, 8, 9, 9, 13, 13, 18]	14	[3, 4, 5, 5, 5, 7, 7, 8, 8, 9, 9, 13, 13, 18]	0.857143	0.06	7	2.46667	2	0.534522	1
158	colo-rectal		53	F	y	0	96	0	y	[4, 5, 5, 6, 8, 8, 9, 9, 12, 12, 17, 17, 20, 23, 74]	15	[4, 5, 5, 6, 8, 8, 9, 9, 12, 12, 17, 17, 20, 23, 74]	0.466667	0.204667	7	11.5	2.14286	1.2454	3
159	colo-rectal		80	F	y	0	16	0	y	[3, 3, 4, 4, 4, 5, 5, 5, 5, 6, 8, 9, 9, 14, 15]	15	[3, 3, 4, 4, 4, 5, 5, 5, 5, 6, 8, 9, 9, 14, 15]	1	0.138	6	2.36	2.5	1.38444	2
160	colo-rectal		73	M	n	24	84	0	y	[3, 3, 3, 3, 4, 4, 4, 5, 6, 6, 7, 9, 11, 17, 18]	15	[3, 3, 3, 3, 4, 4, 4, 5, 6, 6, 7, 9, 11, 17, 18]	0.6	0.281333	5	3.525	3	2.28035	2
161	colo-rectal		69	F	y	0	24	0	y	[3, 3, 7, 7, 7, 8, 8, 15, 16, 17, 20, 21, 27, 30, 31]	15	[3, 3, 7, 7, 7, 8, 8, 15, 16, 17, 20, 21, 27, 30, 31]	0.733333	0.300667	6	5.46	2.5	1.25831	1
162	colo-rectal		83	M	y	0	48	1		[4, 6, 7, 7, 8, 8, 9, 11, 11, 12, 17, 20, 21, 21, 31]	15	[4, 6, 7, 7, 8, 8, 9, 11, 11, 12, 17, 20, 21, 21, 31]	0.6	0.266667	7	4.5	2.14286	0.989743	3
163	colo-rectal		81	F	y	0	14	0	y	[5, 6, 6, 7, 7, 8, 9, 9, 9, 10, 12, 13, 13, 16, 18, 22, 33]	17	[5, 6, 6, 7, 7, 8, 9, 9, 9, 10, 12, 13, 13, 16, 18, 22, 33]	0.529412	0.235294	8	3.85714	2.125	1.16592	4
164	colo-rectal		74	M	n	2	25	0	y	[5, 7, 8, 8, 9, 10, 10, 11, 11, 12, 13, 15, 15, 19, 23, 25, 27]	17	[5, 7, 8, 8, 9, 10, 10, 11, 11, 12, 13, 15, 15, 19, 23, 25, 27]	0.294118	0.16	10	2.44444	1.7	0.9	5
165	colo-rectal		69	M	y	0	35	0	y	[4, 6, 10, 11, 11, 11, 12, 13, 14, 14, 15, 16, 17, 19, 21, 21, 35]	17	[4, 6, 10, 11, 11, 11, 12, 13, 14, 14, 15, 16, 17, 19, 21, 21, 35]	0.529412	0.294118	8	4.42857	2.125	1.45237	4
166	colo-rectal		34	F	y	0	32	0	y	[3, 4, 4, 4, 4, 4, 4, 4, 5, 5, 5, 5, 6, 6, 7, 7, 9, 11]	18	[3, 4, 4, 4, 4, 4, 4, 4, 5, 5, 5, 5, 6, 6, 7, 7, 9, 11]	0.777778	0.353333	4	2.33333	4.5	4.5	2
167	colo-rectal		58	M	n	12	48	0	y	[4, 4, 4, 5, 5, 5, 6, 6, 8, 8, 8, 10, 11, 12, 12, 15, 17, 28]	18	[4, 4, 4, 5, 5, 5, 6, 6, 8, 8, 8, 10, 11, 12, 12, 15, 17, 28]	0.666667	0.158333	8	3.41429	2.25	1.29904	3
168	colo-rectal		52	M	y	0	21	1		[4, 4, 4, 5, 5, 6, 6, 6, 7, 7, 9, 9, 9, 10, 10, 15, 17, 22]	18	[4, 4, 4, 5, 5, 6, 6, 6, 7, 7, 9, 9, 9, 10, 10, 15, 17, 22]	0.666667	0.247222	6	3.52	3	2	3
169	colo-rectal		88	F	y	0	10	0	y	[4, 4, 4, 4, 4, 5, 5, 5, 5, 5, 5, 6, 7, 7, 8, 8, 9, 14, 17]	19	[4, 4, 4, 4, 4, 5, 5, 5, 5, 5, 5, 6, 7, 7, 8, 8, 9, 14, 17]	0.789474	0.107895	6	2.58	3.16667	2.19216	2
170	colo-rectal		92	M	n	15	16	0	n	[5, 6, 6, 6, 6, 6, 7, 7, 7, 7, 8, 8, 9, 10, 12, 13, 16, 17, 18]	19	[5, 6, 6, 6, 6, 6, 7, 7, 7, 7, 8, 8, 9, 10, 12, 13, 16, 17, 18]	0.894737	0.203158	8	1.7	2.375	2.11763	5
171	colo-rectal		45	M	n	28	55	0	y	[4, 4, 4, 4, 4, 4, 4, 4, 4, 4, 5, 6, 7, 8, 8, 9, 10, 14, 14]	19	[4, 4, 4, 4, 4, 4, 4, 4, 4, 4, 5, 6, 7, 8, 8, 9, 10, 14, 14]	0.894737	0.141053	5	2.5	3.8	3.6	0
172	colo-rectal		39	M	y	0	66	0	y	[4, 4, 4, 7, 7, 8, 8, 9, 9, 11, 11, 11, 12, 12, 13, 18, 18, 18, 31, 32, 47]	21	[4, 4, 4, 7, 7, 8, 8, 9, 9, 11, 11, 11, 12, 12, 13, 18, 18, 18, 31, 32, 47]	0.809524	0.00047619	11	4.3	1.90909	0.792527	4
173	colo-rectal		61	F	n	13	77	0	y	[4, 5, 5, 5, 5, 5, 5, 5, 6, 6, 6, 6, 6, 6, 7, 7, 8, 8, 10, 12, 17]	21	[4, 5, 5, 5, 5, 5, 5, 5, 6, 6, 6, 6, 6, 6, 7, 7, 8, 8, 10, 12, 17]	0.714286	0.128571	6	2.4	3.5	2.75379	3
174	colo-rectal		49	M	y	0	33	0	y	[4, 4, 4, 4, 5, 5, 5, 6, 7, 8, 10, 10, 11, 12, 12, 12, 14, 15, 15, 16, 20]	21	[4, 4, 4, 4, 5, 5, 5, 6, 7, 8, 10, 10, 11, 12, 12, 12, 14, 15, 15, 16, 20]	0.714286	0.330476	6	3.16	3.5	1.80278	1
175	colo-rectal		54	F	n	44	70	0	y	[4, 4, 5, 6, 6, 6, 6, 8, 8, 8, 8, 8, 9, 11, 11, 11, 15, 17, 21, 22, 25]	21	[4, 4, 5, 6, 6, 6, 6, 8, 8, 8, 8, 8, 9, 11, 11, 11, 15, 17, 21, 22, 25]	0.714286	0.0985714	8	2.95714	2.625	1.65359	3
176	colo-rectal		74	F	y	0	31	1		[6, 7, 8, 8, 9, 9, 10, 10, 10, 11, 11, 11, 12, 12, 13, 13, 16, 17, 19, 19, 20, 46]	22	[6, 7, 8, 8, 9, 9, 10, 10, 10, 11, 11, 11, 12, 12, 13, 13, 16, 17, 19, 19, 20, 46]	0.909091	0.211364	9	4.975	2.44444	1.16534	3
177	colo-rectal		67	M	y	0	16	0	y	[4, 4, 4, 5, 5, 6, 6, 6, 7, 7, 7, 7, 8, 8, 8, 9, 9, 10, 11, 11, 16, 55]	22	[4, 4, 4, 5, 5, 6, 6, 6, 7, 7, 7, 7, 8, 8, 8, 9, 9, 10, 11, 11, 16, 55]	0.818182	0.0490909	9	6.375	2.44444	0.955814	2
178	colo-rectal		37	F	y	0	32	1		[7, 7, 8, 8, 8, 8, 8, 8, 8, 8, 9, 10, 10, 10, 10, 10, 11, 12, 12, 12, 23, 24]	22	[7, 7, 8, 8, 8, 8, 8, 8, 8, 8, 9, 10, 10, 10, 10, 10, 11, 12, 12, 12, 23, 24]	1	0.190909	4	5.16667	5.5	2.95804	0
179	colo-rectal		76	M	y	0	20	0	y	[3, 3, 3, 3, 4, 4, 4, 5, 5, 5, 5, 5, 5, 5, 5, 6, 6, 6, 6, 6, 8, 10, 11]	23	[3, 3, 3, 3, 4, 4, 4, 5, 5, 5, 5, 5, 5, 5, 5, 6, 6, 6, 6, 6, 8, 10, 11]	0.913043	0.276087	4	2.36667	5.75	4.76314	1
180	colo-rectal		78	M	y	0	35	0	y	[4, 5, 6, 7, 7, 8, 9, 10, 10, 11, 11, 11, 13, 14, 15, 15, 16, 17, 17, 18, 19, 20, 24, 38]	24	[4, 5, 6, 7, 7, 8, 9, 10, 10, 11, 11, 11, 13, 14, 15, 15, 16, 17, 17, 18, 19, 20, 24, 38]	0.833333	0.00291667	18	2	1.33333	0.57735	13
181	colo-rectal		63	F	y	0	14	0	y	[4, 4, 4, 5, 5, 5, 5, 5, 5, 6, 6, 6, 6, 6, 7, 7, 7, 7, 8, 9, 10, 11, 13, 18]	24	[4, 4, 4, 5, 5, 5, 5, 5, 5, 6, 6, 6, 6, 6, 7, 7, 7, 7, 8, 9, 10, 11, 13, 18]	0.833333	0.175833	8	1.85714	3	2.69258	4
182	colo-rectal		78	F	y	0	3	0	y	[3, 4, 4, 4, 4, 4, 4, 4, 5, 5, 5, 6, 6, 6, 7, 7, 7, 8, 9, 9, 10, 11, 11, 12]	24	[3, 4, 4, 4, 4, 4, 4, 4, 5, 5, 5, 6, 6, 6, 7, 7, 7, 8, 9, 9, 10, 11, 11, 12]	1	0.302917	5	1.75	4.8	3.1241	0
183	colo-rectal		68	M	n	48	62	0	y	[3, 3, 4, 4, 4, 4, 4, 5, 5, 5, 5, 5, 6, 6, 6, 6, 6, 7, 7, 8, 10, 12, 15, 18]	24	[3, 3, 4, 4, 4, 4, 4, 5, 5, 5, 5, 5, 6, 6, 6, 6, 6, 7, 7, 8, 10, 12, 15, 18]	0.666667	0.15125	8	2	3	2.23607	4
184	colo-rectal		62	M	y	0	36	0	y	[5, 7, 8, 9, 12, 12, 14, 14, 14, 22, 24, 26, 26, 27, 29, 35, 37, 42, 44, 53, 56, 56, 61, 78]	24	[5, 7, 8, 9, 12, 12, 14, 14, 14, 22, 24, 26, 26, 27, 29, 35, 37, 42, 44, 53, 56, 56, 61, 78]	0	0.11875	16	4.86	1.5	0.790569	11
185	colo-rectal		73	F	n	36	58	0	y	[4, 4, 6, 7, 9, 10, 12, 12, 13, 13, 13, 13, 13, 14, 14, 14, 14, 16, 17, 18, 18, 19, 20, 40, 43]	25	[4, 4, 6, 7, 9, 10, 12, 12, 13, 13, 13, 13, 13, 14, 14, 14, 14, 16, 17, 18, 18, 19, 20, 40, 43]	0.76	0.1536	12	3.54545	2.08333	1.70579	6
186	colo-rectal		53	F	n	18	38	0	y	[3, 3, 4, 6, 7, 7, 8, 8, 8, 8, 9, 10, 10, 11, 12, 12, 12, 14, 15, 17, 18, 20, 24, 27, 28, 33]	26	[3, 3, 4, 6, 7, 7, 8, 8, 8, 8, 9, 10, 10, 11, 12, 12, 12, 14, 15, 17, 18, 20, 24, 27, 28, 33]	0.769231	0.0784615	16	2	1.625	1.11102	11
187	colo-rectal		39	F	n	18	24	0	y	[4, 5, 5, 6, 6, 6, 7, 7, 7, 7, 7, 7, 7, 8, 8, 8, 8, 9, 9, 10, 10, 11, 11, 11, 12, 12, 15]	27	[4, 5, 5, 6, 6, 6, 7, 7, 7, 7, 7, 7, 7, 8, 8, 8, 8, 9, 9, 10, 10, 11, 11, 11, 12, 12, 15]	0.925926	0.00444444	10	1.21111	2.7	1.67631	2
188	colo-rectal		57	F	y	0	15	0	y	[4, 4, 5, 5, 5, 5, 5, 6, 6, 6, 6, 7, 7, 7, 8, 8, 8, 9, 10, 11, 11, 11, 12, 14, 15, 20, 32]	27	[4, 4, 5, 5, 5, 5, 5, 6, 6, 6, 6, 7, 7, 7, 8, 8, 8, 9, 10, 11, 11, 11, 12, 14, 15, 20, 32]	0.777778	0.185926	9	3.375	3	2.0548	4
189	colo-rectal		50	M	y	0	72	0	y	[4, 4, 4, 4, 5, 5, 5, 6, 6, 6, 6, 6, 7, 8, 10, 10, 10, 11, 12, 12, 13, 14, 18, 20, 25, 25, 30, 37]	28	[4, 4, 4, 4, 5, 5, 5, 6, 6, 6, 6, 6, 7, 8, 10, 10, 10, 11, 12, 12, 13, 14, 18, 20, 25, 25, 30, 37]	0.571429	0.174286	11	3.29	2.54545	1.87634	4
190	colo-rectal		64	M	y	0	63	0	y	[4, 4, 4, 4, 4, 4, 4, 4, 4, 4, 4, 4, 4, 4, 4, 4, 4, 4, 4, 4, 4, 4, 4, 4, 4, 4, 4, 9]	28	[4, 4, 4, 4, 4, 4, 4, 4, 4, 4, 4, 4, 4, 4, 4, 4, 4, 4, 4, 4, 4, 4, 4, 4, 4, 4, 4, 9]	0.928571	0.00321429	2	4.7	14	13	1
191	colo-rectal		51	M	y	0	56	1		[4, 4, 4, 4, 4, 5, 5, 5, 5, 5, 5, 5, 5, 5, 5, 5, 5, 5, 5, 6, 6, 7, 8, 8, 8, 8, 8, 12, 13]	29	[4, 4, 4, 4, 4, 5, 5, 5, 5, 5, 5, 5, 5, 5, 5, 5, 5, 5, 5, 6, 6, 7, 8, 8, 8, 8, 8, 12, 13]	1	0.293103	3	3.75	9.66667	8.17856	0
192	colo-rectal		22	M	n	24	62	0	y	[4, 4, 4, 4, 4, 4, 4, 4, 4, 4, 4, 4, 4, 4, 4, 4, 4, 4, 4, 4, 4, 4, 4, 4, 5, 5, 5, 5, 6, 7]	30	[4, 4, 4, 4, 4, 4, 4, 4, 4, 4, 4, 4, 4, 4, 4, 4, 4, 4, 4, 4, 4, 4, 4, 4, 5, 5, 5, 5, 6, 7]	1	0.152667	2	2.7	15	13	0
193	colo-rectal		36	M	y	0	24	0	y	[3, 4, 4, 4, 4, 5, 5, 5, 5, 5, 6, 6, 6, 6, 6, 7, 7, 7, 7, 8, 8, 8, 9, 9, 9, 9, 10, 10, 11, 12, 17]	31	[3, 4, 4, 4, 4, 5, 5, 5, 5, 5, 6, 6, 6, 6, 6, 7, 7, 7, 7, 8, 8, 8, 9, 9, 9, 9, 10, 10, 11, 12, 17]	0.935484	0.0332258	10	1.44444	3.1	1.64012	3
194	colo-rectal		56	M	y	0	24	0	y	[5, 6, 6, 6, 7, 7, 7, 7, 7, 8, 10, 10, 10, 11, 11, 11, 11, 11, 11, 12, 12, 15, 15, 15, 15, 15, 16, 16, 19, 20, 22, 23]	32	[5, 6, 6, 6, 7, 7, 7, 7, 7, 8, 10, 10, 10, 11, 11, 11, 11, 11, 11, 12, 12, 15, 15, 15, 15, 15, 16, 16, 19, 20, 22, 23]	1	0.126562	10	1.88889	3.2	2.35797	4
195	colo-rectal		53	F	y	0	34	0	y	[4, 4, 5, 5, 6, 7, 7, 8, 8, 8, 9, 10, 11, 11, 11, 12, 12, 12, 15, 19, 19, 20, 21, 22, 22, 23, 25, 27, 30, 34, 36, 46, 58]	33	[4, 4, 5, 5, 6, 7, 7, 8, 8, 8, 9, 10, 11, 11, 11, 12, 12, 12, 15, 19, 19, 20, 21, 22, 22, 23, 25, 27, 30, 34, 36, 46, 58]	0.454545	0.153636	17	3.36875	1.94118	1.16167	9
196	colo-rectal		81	F	n	40	60	0	y	[3, 4, 4, 4, 4, 5, 6, 6, 6, 6, 6, 7, 7, 7, 7, 7, 8, 8, 8, 8, 8, 9, 10, 14, 15, 15, 17, 17, 19, 20, 22, 23, 25]	33	[3, 4, 4, 4, 4, 5, 6, 6, 6, 6, 6, 7, 7, 7, 7, 7, 8, 8, 8, 8, 8, 9, 10, 14, 15, 15, 17, 17, 19, 20, 22, 23, 25]	0.939394	0.123333	12	1.90909	2.75	1.87639	5
197	colo-rectal		59	M	y	0	72	0	y	[4, 5, 6, 7, 8, 8, 9, 9, 9, 10, 11, 12, 13, 13, 13, 14, 14, 14, 14, 15, 15, 16, 16, 17, 17, 17, 19, 19, 21, 22, 24, 24, 34, 37]	34	[4, 5, 6, 7, 8, 8, 9, 9, 9, 10, 11, 12, 13, 13, 13, 14, 14, 14, 14, 15, 15, 16, 16, 17, 17, 17, 19, 19, 21, 22, 24, 24, 34, 37]	0.882353	0.335882	13	2.73333	2.61538	2.30513	6
198	colo-rectal		50	M	y	0	66	0	y	[4, 4, 4, 5, 5, 5, 5, 5, 5, 5, 5, 5, 5, 5, 5, 6, 6, 7, 7, 8, 8, 9, 10, 12, 12, 14, 14, 17, 19, 20, 27, 29, 29, 29]	34	[4, 4, 4, 5, 5, 5, 5, 5, 5, 5, 5, 5, 5, 5, 5, 6, 6, 7, 7, 8, 8, 9, 10, 12, 12, 14, 14, 17, 19, 20, 27, 29, 29, 29]	0.823529	0.17	11	2.4	3.09091	4.44061	4
199	colo-rectal		64	F	y	0	38	0	y	[4, 4, 5, 5, 5, 5, 5, 6, 6, 7, 7, 7, 8, 8, 8, 8, 8, 8, 9, 9, 9, 9, 10, 11, 11, 11, 12, 12, 15, 15, 19, 21, 26, 27, 34]	35	[4, 4, 5, 5, 5, 5, 5, 6, 6, 7, 7, 7, 8, 8, 8, 8, 8, 8, 9, 9, 9, 9, 10, 11, 11, 11, 12, 12, 15, 15, 19, 21, 26, 27, 34]	0.828571	0.402286	9	3.625	3.88889	4.2017	5
200	colo-rectal		50	F	y	0	3	0	y	[6, 6, 6, 6, 6, 7, 7, 7, 7, 7, 7, 7, 7, 8, 8, 8, 8, 8, 8, 9, 10, 10, 10, 10, 10, 10, 10, 10, 11, 13, 13, 14, 14, 16, 76]	35	[6, 6, 6, 6, 6, 7, 7, 7, 7, 7, 7, 7, 7, 8, 8, 8, 8, 8, 8, 9, 10, 10, 10, 10, 10, 10, 10, 10, 11, 13, 13, 14, 14, 16, 76]	0.885714	0.4	5	17.25	7	6.84105	2
201	colo-rectal		55	M	n	34	90	0	y	[3, 3, 3, 3, 4, 4, 4, 4, 4, 4, 4, 5, 5, 5, 5, 5, 5, 5, 6, 6, 6, 6, 6, 6, 6, 7, 7, 7, 7, 7, 7, 8, 8, 8, 8, 9, 9]	37	[3, 3, 3, 3, 4, 4, 4, 4, 4, 4, 4, 5, 5, 5, 5, 5, 5, 5, 6, 6, 6, 6, 6, 6, 6, 7, 7, 7, 7, 7, 7, 8, 8, 8, 8, 9, 9]	1	0.00162162	7	0.966667	5.28571	1.82946	0
202	colo-rectal		63	F	y	0	41	0	y	[4, 4, 4, 4, 4, 4, 4, 5, 5, 5, 7, 7, 7, 7, 7, 7, 7, 8, 8, 8, 8, 8, 8, 8, 8, 8, 8, 8, 8, 8, 9, 11, 12, 16, 19, 21, 31]	37	[4, 4, 4, 4, 4, 4, 4, 5, 5, 5, 7, 7, 7, 7, 7, 7, 7, 8, 8, 8, 8, 8, 8, 8, 8, 8, 8, 8, 8, 8, 9, 11, 12, 16, 19, 21, 31]	0.72973	0.297838	8	3.85714	4.625	6.85451	6
203	colo-rectal		62	M	y	0	60	0	y	[3, 3, 4, 4, 4, 4, 4, 4, 4, 4, 4, 5, 5, 5, 6, 6, 6, 7, 7, 7, 7, 8, 8, 8, 9, 10, 10, 11, 11, 12, 13, 14, 15, 16, 35, 43, 50]	37	[3, 3, 4, 4, 4, 4, 4, 4, 4, 4, 4, 5, 5, 5, 6, 6, 6, 7, 7, 7, 7, 8, 8, 8, 9, 10, 10, 11, 11, 12, 13, 14, 15, 16, 35, 43, 50]	0.837838	0.19027	13	3.83333	2.84615	3.39335	7
204	colo-rectal		52	M	y	0	48	0	y	[4, 4, 4, 5, 5, 5, 5, 6, 6, 6, 6, 6, 7, 7, 7, 7, 7, 8, 8, 8, 8, 9, 9, 9, 10, 10, 11, 11, 11, 11, 11, 12, 13, 13, 13, 13, 26]	37	[4, 4, 4, 5, 5, 5, 5, 6, 6, 6, 6, 6, 7, 7, 7, 7, 7, 8, 8, 8, 8, 9, 9, 9, 10, 10, 11, 11, 11, 11, 11, 12, 13, 13, 13, 13, 26]	0.945946	0.0872973	9	2.725	4.11111	1.79161	1
205	colo-rectal		52	F	n	29	137	0	y	[4, 4, 4, 4, 4, 4, 4, 5, 5, 5, 5, 6, 6, 6, 7, 7, 7, 8, 8, 8, 9, 9, 9, 9, 9, 9, 9, 11, 11, 12, 12, 14, 15, 16, 16, 18, 22]	37	[4, 4, 4, 4, 4, 4, 4, 5, 5, 5, 5, 6, 6, 6, 7, 7, 7, 8, 8, 8, 9, 9, 9, 9, 9, 9, 9, 11, 11, 12, 12, 14, 15, 16, 16, 18, 22]	0.891892	0.261351	9	2.2375	4.11111	3.69518	2
206	colo-rectal		58	M	y	0	40	0	y	[3, 3, 3, 3, 4, 4, 4, 4, 4, 5, 5, 5, 5, 5, 5, 5, 6, 6, 6, 6, 6, 6, 6, 7, 7, 8, 8, 8, 8, 9, 9, 10, 11, 11, 11, 14, 16, 18]	38	[3, 3, 3, 3, 4, 4, 4, 4, 4, 5, 5, 5, 5, 5, 5, 5, 6, 6, 6, 6, 6, 6, 6, 7, 7, 8, 8, 8, 8, 9, 9, 10, 11, 11, 11, 14, 16, 18]	0.842105	0.221842	8	2.11429	4.75	3.19179	3
207	colo-rectal		66	M	y	0	24	0	y	[1, 4, 5, 5, 6, 7, 7, 8, 8, 9, 9, 9, 10, 11, 11, 11, 13, 13, 14, 14, 15, 15, 16, 16, 16, 16, 17, 17, 17, 17, 18, 18, 18, 18, 18, 21, 23, 23]	38	[1, 4, 5, 5, 6, 7, 7, 8, 8, 9, 9, 9, 10, 11, 11, 11, 13, 13, 14, 14, 15, 15, 16, 16, 16, 16, 17, 17, 17, 17, 18, 18, 18, 18, 18, 21, 23, 23]	0.894737	0.277632	10	2.44444	3.8	2.08806	2
208	colo-rectal		75	M	y	0	9	0	y	[4, 4, 4, 5, 5, 5, 6, 6, 6, 6, 6, 7, 7, 7, 7, 7, 7, 8, 8, 8, 8, 9, 9, 9, 9, 9, 9, 10, 10, 10, 10, 11, 11, 11, 12, 14, 17, 18]	38	[4, 4, 4, 5, 5, 5, 6, 6, 6, 6, 6, 7, 7, 7, 7, 7, 7, 8, 8, 8, 8, 9, 9, 9, 9, 9, 9, 10, 10, 10, 10, 11, 11, 11, 12, 14, 17, 18]	0.894737	0.0263158	11	1.4	3.45455	1.7768	3
209	colo-rectal		54	M	y	0	23	1		[3, 4, 4, 4, 4, 4, 4, 4, 5, 5, 5, 5, 5, 5, 5, 5, 5, 5, 5, 6, 6, 6, 6, 6, 6, 6, 6, 6, 7, 7, 7, 7, 7, 7, 8, 8, 8, 9, 10]	39	[3, 4, 4, 4, 4, 4, 4, 4, 5, 5, 5, 5, 5, 5, 5, 5, 5, 5, 5, 6, 6, 6, 6, 6, 6, 6, 6, 6, 7, 7, 7, 7, 7, 7, 8, 8, 8, 9, 10]	1	0.0520513	6	1.2	6.5	3.20156	0
210	colo-rectal		69	M	y	0	30	0	y	[4, 4, 4, 4, 4, 4, 4, 4, 4, 4, 4, 4, 4, 4, 5, 5, 5, 5, 5, 5, 5, 5, 5, 5, 5, 6, 6, 6, 6, 6, 7, 7, 7, 7, 8, 8, 8, 9, 10, 10]	40	[4, 4, 4, 4, 4, 4, 4, 4, 4, 4, 4, 4, 4, 4, 5, 5, 5, 5, 5, 5, 5, 5, 5, 5, 5, 6, 6, 6, 6, 6, 7, 7, 7, 7, 8, 8, 8, 9, 10, 10]	1	0.13425	5	1.475	8	4.38178	0
211	colo-rectal		45	F	y	0	14	0	y	[5, 6, 7, 7, 7, 7, 8, 8, 9, 10, 10, 10, 11, 11, 11, 11, 11, 12, 12, 12, 12, 12, 12, 13, 13, 13, 13, 14, 14, 14, 15, 16, 16, 16, 17, 17, 17, 20, 23, 28]	40	[5, 6, 7, 7, 7, 7, 8, 8, 9, 10, 10, 10, 11, 11, 11, 11, 11, 12, 12, 12, 12, 12, 12, 13, 13, 13, 13, 14, 14, 14, 15, 16, 16, 16, 17, 17, 17, 20, 23, 28]	0.85	0.0505	14	1.76923	2.85714	1.55183	4
212	colo-rectal		89	F	y	0	37	0	y	[5, 5, 6, 6, 6, 6, 7, 7, 8, 8, 8, 8, 8, 9, 10, 10, 11, 11, 11, 11, 11, 12, 12, 13, 13, 13, 14, 14, 15, 15, 16, 16, 17, 18, 19, 20, 22, 23, 27, 31, 52]	41	[5, 5, 6, 6, 6, 6, 7, 7, 8, 8, 8, 8, 8, 9, 10, 10, 11, 11, 11, 11, 11, 12, 12, 13, 13, 13, 14, 14, 15, 15, 16, 16, 17, 18, 19, 20, 22, 23, 27, 31, 52]	0.853659	0.378049	11	4.6	3.72727	2.76639	3
213	colo-rectal		80	M	n	12	13	0	y	[4, 4, 4, 4, 4, 4, 4, 4, 4, 4, 4, 4, 5, 5, 5, 5, 5, 5, 5, 5, 5, 5, 6, 6, 6, 7, 7, 7, 7, 7, 7, 7, 7, 8, 8, 8, 8, 9, 10, 11, 14]	41	[4, 4, 4, 4, 4, 4, 4, 4, 4, 4, 4, 4, 5, 5, 5, 5, 5, 5, 5, 5, 5, 5, 6, 6, 6, 7, 7, 7, 7, 7, 7, 7, 7, 8, 8, 8, 8, 9, 10, 11, 14]	0.95122	0.365366	4	3.23333	10.25	8.64219	1
214	colo-rectal		61	F	n	37	62	0	y	[3, 3, 3, 4, 4, 4, 4, 4, 4, 4, 4, 4, 4, 4, 4, 4, 4, 5, 5, 5, 5, 5, 5, 5, 6, 6, 6, 6, 6, 6, 6, 6, 8, 8, 8, 8, 9, 10, 11, 13, 14, 16]	42	[3, 3, 3, 4, 4, 4, 4, 4, 4, 4, 4, 4, 4, 4, 4, 4, 4, 5, 5, 5, 5, 5, 5, 5, 6, 6, 6, 6, 6, 6, 6, 6, 8, 8, 8, 8, 9, 10, 11, 13, 14, 16]	0.952381	0.215952	8	1.71429	5.25	6.35905	5
215	colo-rectal		74	F	y	0	19	0	y	[4, 4, 5, 5, 5, 6, 6, 6, 8, 8, 8, 8, 9, 9, 10, 10, 10, 10, 10, 12, 12, 12, 12, 12, 12, 12, 13, 13, 14, 14, 15, 16, 17, 17, 18, 18, 19, 20, 21, 25, 27, 28, 28, 28, 28, 66]	46	[4, 4, 5, 5, 5, 6, 6, 6, 8, 8, 8, 8, 9, 9, 10, 10, 10, 10, 10, 12, 12, 12, 12, 12, 12, 12, 13, 13, 14, 14, 15, 16, 17, 17, 18, 18, 19, 20, 21, 25, 27, 28, 28, 28, 28, 66]	0.913043	0.218261	13	5.08333	3.53846	2.30769	4
216	colo-rectal		51	F	y	0	10	1		[4, 4, 4, 5, 5, 5, 5, 5, 5, 5, 5, 5, 6, 6, 6, 6, 6, 6, 6, 6, 6, 6, 6, 6, 6, 6, 6, 7, 7, 7, 7, 7, 7, 7, 7, 7, 7, 8, 8, 8, 10, 10, 10, 11, 13, 18, 22, 22, 23, 28]	50	[4, 4, 4, 5, 5, 5, 5, 5, 5, 5, 5, 5, 6, 6, 6, 6, 6, 6, 6, 6, 6, 6, 6, 6, 6, 6, 6, 7, 7, 7, 7, 7, 7, 7, 7, 7, 7, 8, 8, 8, 10, 10, 10, 11, 13, 18, 22, 22, 23, 28]	0.88	0.1402	9	2.875	5.55556	5.61963	4
217	colo-rectal		53	F	n	48	128	0	y	[3, 4, 4, 4, 4, 5, 6, 6, 6, 6, 7, 7, 7, 7, 7, 7, 7, 7, 8, 8, 8, 9, 9, 10, 10, 11, 11, 11, 11, 12, 13, 14, 14, 14, 14, 15, 16, 16, 17, 19, 20, 20, 21, 24, 25, 28, 29, 30, 30, 40, 43, 52, 105]	53	[3, 4, 4, 4, 4, 5, 6, 6, 6, 6, 7, 7, 7, 7, 7, 7, 7, 7, 8, 8, 8, 9, 9, 10, 10, 11, 11, 11, 11, 12, 13, 14, 14, 14, 14, 15, 16, 16, 17, 19, 20, 20, 21, 24, 25, 28, 29, 30, 30, 40, 43, 52, 105]	0.773585	0.326226	15	7.21429	3.53333	3.0739	6
218	colo-rectal		62	F	n	24	33	0	y	[5, 5, 5, 5, 5, 6, 6, 6, 6, 6, 6, 6, 6, 6, 7, 7, 7, 7, 7, 7, 7, 7, 7, 9, 9, 9, 9, 10, 10, 10, 11, 11, 11, 11, 12, 13, 14, 14, 15, 16, 16, 16, 17, 17, 17, 18, 19, 19, 20, 22, 24, 26, 30, 44]	54	[5, 5, 5, 5, 5, 6, 6, 6, 6, 6, 6, 6, 6, 6, 7, 7, 7, 7, 7, 7, 7, 7, 7, 9, 9, 9, 9, 10, 10, 10, 11, 11, 11, 11, 12, 13, 14, 14, 15, 16, 16, 16, 17, 17, 17, 18, 19, 19, 20, 22, 24, 26, 30, 44]	0.814815	0.188704	14	2.92308	3.85714	3.52252	5
219	colo-rectal		55	M	n	9	54	0	y	[3, 3, 3, 3, 3, 3, 4, 4, 4, 4, 4, 4, 4, 4, 4, 4, 4, 4, 4, 4, 4, 4, 4, 4, 4, 4, 4, 4, 5, 5, 5, 5, 5, 5, 6, 6, 6, 6, 6, 6, 7, 7, 7, 8, 8, 9, 9, 9, 9, 11, 11, 12, 13, 13, 15]	55	[3, 3, 3, 3, 3, 3, 4, 4, 4, 4, 4, 4, 4, 4, 4, 4, 4, 4, 4, 4, 4, 4, 4, 4, 4, 4, 4, 4, 5, 5, 5, 5, 5, 5, 6, 6, 6, 6, 6, 6, 7, 7, 7, 8, 8, 9, 9, 9, 9, 11, 11, 12, 13, 13, 15]	0.963636	0.327273	6	2.2	9.16667	11.4224	1
220	colo-rectal		60	F	n	36	55	0	y	[5, 5, 5, 5, 5, 5, 5, 5, 6, 6, 6, 6, 6, 6, 7, 7, 7, 7, 7, 7, 7, 7, 7, 7, 7, 7, 7, 8, 8, 8, 8, 8, 8, 8, 8, 9, 9, 9, 9, 9, 9, 9, 10, 10, 10, 11, 12, 12, 13, 13, 14, 14, 14, 14, 15]	55	[5, 5, 5, 5, 5, 5, 5, 5, 6, 6, 6, 6, 6, 6, 7, 7, 7, 7, 7, 7, 7, 7, 7, 7, 7, 7, 7, 8, 8, 8, 8, 8, 8, 8, 8, 9, 9, 9, 9, 9, 9, 9, 10, 10, 10, 11, 12, 12, 13, 13, 14, 14, 14, 14, 15]	0.963636	0.237818	6	1.8	9.16667	3.5316	0
221	colo-rectal		74	M	n	2	11	0	y	[3, 3, 3, 4, 4, 4, 4, 4, 4, 4, 4, 4, 4, 4, 4, 5, 5, 5, 5, 5, 5, 5, 5, 5, 5, 6, 6, 6, 6, 6, 6, 6, 7, 7, 7, 7, 7, 8, 8, 8, 8, 8, 8, 9, 10, 10, 10, 10, 10, 11, 11, 12, 12, 15, 17, 20]	56	[3, 3, 3, 4, 4, 4, 4, 4, 4, 4, 4, 4, 4, 4, 4, 5, 5, 5, 5, 5, 5, 5, 5, 5, 5, 6, 6, 6, 6, 6, 6, 6, 7, 7, 7, 7, 7, 8, 8, 8, 8, 8, 8, 9, 10, 10, 10, 10, 10, 11, 11, 12, 12, 15, 17, 20]	0.892857	0.10375	10	1.77778	5.6	4.22374	3
222	colo-rectal		72	F	n	16	30	0	y	[3, 3, 4, 4, 4, 4, 4, 4, 4, 4, 4, 4, 4, 4, 4, 4, 4, 4, 4, 4, 4, 4, 5, 5, 5, 5, 5, 5, 5, 5, 5, 5, 5, 5, 5, 5, 5, 5, 5, 5, 5, 5, 5, 6, 6, 6, 6, 6, 6, 7, 7, 7, 7, 8, 8, 9, 9, 12, 65]	59	[3, 3, 4, 4, 4, 4, 4, 4, 4, 4, 4, 4, 4, 4, 4, 4, 4, 4, 4, 4, 4, 4, 5, 5, 5, 5, 5, 5, 5, 5, 5, 5, 5, 5, 5, 5, 5, 5, 5, 5, 5, 5, 5, 6, 6, 6, 6, 6, 6, 7, 7, 7, 7, 8, 8, 9, 9, 12, 65]	0.932203	0.144746	6	12.2	9.83333	8.78287	2
223	colo-rectal		64	M	n	41	48	0	y	[4, 4, 4, 4, 4, 5, 5, 5, 5, 5, 5, 5, 5, 5, 5, 5, 6, 6, 6, 6, 6, 6, 6, 6, 6, 6, 6, 6, 6, 6, 6, 6, 6, 6, 6, 6, 6, 6, 6, 6, 6, 6, 6, 7, 7, 7, 7, 7, 7, 7, 8, 8, 9, 10, 11, 11, 13, 15, 16, 23]	60	[4, 4, 4, 4, 4, 5, 5, 5, 5, 5, 5, 5, 5, 5, 5, 5, 6, 6, 6, 6, 6, 6, 6, 6, 6, 6, 6, 6, 6, 6, 6, 6, 6, 6, 6, 6, 6, 6, 6, 6, 6, 6, 6, 7, 7, 7, 7, 7, 7, 7, 8, 8, 9, 10, 11, 11, 13, 15, 16, 23]	0.933333	0.293333	9	2.3625	6.66667	10.6979	5
224	colo-rectal		59	F	y	0	58	0	y	[3, 3, 3, 3, 4, 4, 4, 4, 4, 5, 5, 5, 5, 5, 5, 5, 6, 6, 6, 6, 6, 6, 6, 6, 6, 6, 6, 7, 7, 7, 7, 7, 7, 8, 8, 8, 8, 8, 8, 8, 8, 8, 8, 8, 9, 9, 9, 9, 9, 9, 9, 9, 9, 9, 10, 10, 10, 11, 11, 11, 11, 11, 12, 19, 25, 26, 26]	67	[3, 3, 3, 3, 4, 4, 4, 4, 4, 5, 5, 5, 5, 5, 5, 5, 6, 6, 6, 6, 6, 6, 6, 6, 6, 6, 6, 7, 7, 7, 7, 7, 7, 8, 8, 8, 8, 8, 8, 8, 8, 8, 8, 8, 9, 9, 9, 9, 9, 9, 9, 9, 9, 9, 10, 10, 10, 11, 11, 11, 11, 11, 12, 19, 25, 26, 26]	0.970149	0.320299	7	3.8	9.57143	6.84225	1
225	colo-rectal		37	F	y	1	32	0	y	[3, 3, 3, 4, 4, 4, 4, 4, 4, 4, 4, 5, 5, 5, 5, 5, 5, 5, 5, 5, 5, 5, 5, 5, 6, 6, 6, 6, 6, 6, 6, 6, 6, 6, 6, 6, 6, 6, 6, 6, 6, 6, 6, 6, 6, 6, 7, 7, 7, 7, 7, 8, 8, 8, 8, 8, 8, 8, 8, 8, 8, 8, 8, 8, 9, 10, 11, 12, 13, 14, 14, 19]	72	[3, 3, 3, 4, 4, 4, 4, 4, 4, 4, 4, 5, 5, 5, 5, 5, 5, 5, 5, 5, 5, 5, 5, 5, 6, 6, 6, 6, 6, 6, 6, 6, 6, 6, 6, 6, 6, 6, 6, 6, 6, 6, 6, 6, 6, 6, 7, 7, 7, 7, 7, 8, 8, 8, 8, 8, 8, 8, 8, 8, 8, 8, 8, 8, 9, 10, 11, 12, 13, 14, 14, 19]	0.972222	0.125	10	1.66667	7.2	8.4	5
226	colo-rectal		52	F	n	12	94	0	y	[4, 4, 4, 5, 5, 5, 5, 5, 5, 5, 5, 5, 5, 6, 6, 7, 7, 7, 7, 7, 7, 7, 7, 7, 7, 7, 7, 7, 7, 8, 8, 8, 8, 8, 9, 9, 10, 10, 11, 11, 12, 12, 12, 12, 12, 13, 13, 13, 14, 15, 15, 17, 18, 19, 20, 20, 20, 21, 22, 22, 22, 22, 24, 28, 32, 32, 36, 37, 39, 40, 44, 48, 65]	73	[4, 4, 4, 5, 5, 5, 5, 5, 5, 5, 5, 5, 5, 6, 6, 7, 7, 7, 7, 7, 7, 7, 7, 7, 7, 7, 7, 7, 7, 8, 8, 8, 8, 8, 9, 9, 10, 10, 11, 11, 12, 12, 12, 12, 12, 13, 13, 13, 14, 15, 15, 17, 18, 19, 20, 20, 20, 21, 22, 22, 22, 22, 24, 28, 32, 32, 36, 37, 39, 40, 44, 48, 65]	0.863014	0.291918	16	4	4.5625	5.12309	5
227	colo-rectal		53	F	y	0	4	0	y	[3, 4, 4, 4, 4, 4, 4, 4, 5, 5, 5, 5, 5, 5, 5, 5, 5, 5, 5, 5, 6, 6, 6, 6, 7, 7, 7, 7, 7, 7, 7, 8, 8, 8, 8, 8, 8, 8, 9, 9, 9, 10, 11, 11, 11, 11, 11, 11, 12, 12, 12, 13, 14, 15, 16, 16, 18, 18, 19, 19, 20, 20, 20, 20, 21, 21, 23, 24, 25, 25, 25, 27, 27, 28, 30, 40]	76	[3, 4, 4, 4, 4, 4, 4, 4, 5, 5, 5, 5, 5, 5, 5, 5, 5, 5, 5, 5, 6, 6, 6, 6, 7, 7, 7, 7, 7, 7, 7, 8, 8, 8, 8, 8, 8, 8, 9, 9, 9, 10, 11, 11, 11, 11, 11, 11, 12, 12, 12, 13, 14, 15, 16, 16, 18, 18, 19, 19, 20, 20, 20, 20, 21, 21, 23, 24, 25, 25, 25, 27, 27, 28, 30, 40]	0.947368	0.106447	20	1.89474	3.8	3.55809	4
228	colo-rectal		50	F	y	0	60	0	y	[3, 3, 3, 4, 4, 4, 4, 4, 4, 4, 4, 5, 5, 5, 5, 5, 5, 5, 5, 6, 6, 6, 6, 6, 6, 6, 6, 6, 6, 7, 7, 7, 7, 7, 7, 7, 7, 7, 7, 7, 7, 7, 8, 8, 8, 8, 8, 8, 8, 8, 8, 8, 8, 8, 8, 8, 8, 8, 9, 9, 9, 9, 10, 10, 10, 10, 12, 12, 14, 16, 17, 17, 18, 20, 20, 25, 27, 29, 34]	79	[3, 3, 3, 4, 4, 4, 4, 4, 4, 4, 4, 5, 5, 5, 5, 5, 5, 5, 5, 6, 6, 6, 6, 6, 6, 6, 6, 6, 6, 7, 7, 7, 7, 7, 7, 7, 7, 7, 7, 7, 7, 7, 8, 8, 8, 8, 8, 8, 8, 8, 8, 8, 8, 8, 8, 8, 8, 8, 9, 9, 9, 9, 10, 10, 10, 10, 12, 12, 14, 16, 17, 17, 18, 20, 20, 25, 27, 29, 34]	0.848101	0.10481	14	2.30769	5.64286	5.05127	5
229	colo-rectal		20	M	y	0	20	0	y	[6, 6, 6, 6, 6, 6, 6, 6, 6, 6, 6, 6, 6, 6, 6, 7, 7, 7, 7, 7, 7, 7, 8, 8, 8, 8, 8, 8, 8, 8, 8, 8, 9, 9, 9, 9, 10, 10, 10, 10, 10, 10, 10, 10, 12, 12, 12, 12, 13, 13, 13, 13, 13, 13, 13, 13, 14, 14, 14, 14, 14, 14, 14, 14, 14, 14, 14, 16, 16, 17, 17, 17, 18, 18, 19, 19, 19, 20, 26, 32, 78]	81	[6, 6, 6, 6, 6, 6, 6, 6, 6, 6, 6, 6, 6, 6, 6, 7, 7, 7, 7, 7, 7, 7, 8, 8, 8, 8, 8, 8, 8, 8, 8, 8, 9, 9, 9, 9, 10, 10, 10, 10, 10, 10, 10, 10, 12, 12, 12, 12, 13, 13, 13, 13, 13, 13, 13, 13, 14, 14, 14, 14, 14, 14, 14, 14, 14, 14, 14, 16, 16, 17, 17, 17, 18, 18, 19, 19, 19, 20, 26, 32, 78]	0.901235	0.112222	13	6	6.23077	5.04066	3
230	colo-rectal		42	M	n	24	87	0	y	[3, 3, 4, 4, 4, 4, 4, 4, 4, 4, 4, 4, 4, 4, 5, 5, 5, 5, 5, 5, 5, 5, 5, 5, 5, 5, 5, 6, 6, 6, 6, 6, 7, 7, 7, 7, 7, 7, 7, 7, 7, 8, 8, 8, 8, 8, 8, 8, 8, 8, 8, 8, 9, 9, 10, 10, 10, 11, 11, 11, 11, 12, 12, 12, 12, 12, 13, 14, 14, 15, 15, 15, 15, 16, 16, 18, 20, 21, 21, 25, 25, 27, 198]	83	[3, 3, 4, 4, 4, 4, 4, 4, 4, 4, 4, 4, 4, 4, 5, 5, 5, 5, 5, 5, 5, 5, 5, 5, 5, 5, 5, 6, 6, 6, 6, 6, 7, 7, 7, 7, 7, 7, 7, 7, 7, 8, 8, 8, 8, 8, 8, 8, 8, 8, 8, 8, 9, 9, 10, 10, 10, 11, 11, 11, 11, 12, 12, 12, 12, 12, 13, 14, 14, 15, 15, 15, 15, 16, 16, 18, 20, 21, 21, 25, 25, 27, 198]	0.927711	0.180723	13	16.1667	6.38462	5.4142	3
231	colo-rectal		37	F	y	0	31	0	y	[3, 3, 4, 4, 4, 4, 4, 4, 4, 4, 4, 4, 4, 5, 5, 5, 5, 5, 5, 5, 5, 5, 5, 5, 5, 5, 5, 5, 6, 6, 6, 6, 6, 6, 6, 6, 6, 6, 6, 6, 6, 6, 6, 6, 6, 6, 7, 7, 7, 7, 7, 7, 7, 7, 7, 7, 7, 7, 7, 7, 7, 7, 7, 7, 8, 8, 8, 8, 8, 8, 8, 8, 9, 9, 9, 9, 9, 9, 9, 10, 10, 10, 11, 11, 14, 19]	86	[3, 3, 4, 4, 4, 4, 4, 4, 4, 4, 4, 4, 4, 5, 5, 5, 5, 5, 5, 5, 5, 5, 5, 5, 5, 5, 5, 5, 6, 6, 6, 6, 6, 6, 6, 6, 6, 6, 6, 6, 6, 6, 6, 6, 6, 6, 7, 7, 7, 7, 7, 7, 7, 7, 7, 7, 7, 7, 7, 7, 7, 7, 7, 7, 8, 8, 8, 8, 8, 8, 8, 8, 9, 9, 9, 9, 9, 9, 9, 10, 10, 10, 11, 11, 14, 19]	0.953488	0.0247674	10	1.66667	8.6	6.56049	2
232	colo-rectal		14	M	y	0	85	0	y	[3, 3, 4, 4, 4, 5, 5, 5, 5, 5, 5, 6, 6, 6, 7, 7, 7, 7, 7, 7, 7, 7, 8, 8, 8, 8, 8, 8, 8, 8, 8, 8, 8, 8, 9, 9, 9, 9, 9, 10, 10, 10, 10, 11, 11, 11, 11, 11, 11, 12, 12, 12, 12, 12, 12, 13, 13, 13, 13, 13, 14, 14, 15, 15, 16, 17, 18, 19, 20, 20, 20, 21, 21, 23, 24, 25, 25, 25, 26, 27, 27, 27, 31, 32, 34, 40, 45]	87	[3, 3, 4, 4, 4, 5, 5, 5, 5, 5, 5, 6, 6, 6, 7, 7, 7, 7, 7, 7, 7, 7, 8, 8, 8, 8, 8, 8, 8, 8, 8, 8, 8, 8, 9, 9, 9, 9, 9, 10, 10, 10, 10, 11, 11, 11, 11, 11, 11, 12, 12, 12, 12, 12, 12, 13, 13, 13, 13, 13, 14, 14, 15, 15, 16, 17, 18, 19, 20, 20, 20, 21, 21, 23, 24, 25, 25, 25, 26, 27, 27, 27, 31, 32, 34, 40, 45]	0.931034	0.188966	21	2.095	4.14286	3.70695	6
233	colo-rectal		69	F	n	4	59	0	y	[1, 1, 3, 3, 3, 3, 4, 4, 4, 4, 4, 4, 4, 4, 4, 4, 4, 4, 5, 5, 5, 5, 5, 5, 5, 6, 6, 6, 6, 6, 6, 6, 6, 6, 6, 7, 7, 7, 7, 7, 7, 7, 7, 7, 7, 7, 7, 7, 8, 8, 8, 8, 8, 8, 8, 8, 8, 8, 8, 8, 8, 8, 8, 9, 9, 9, 9, 10, 10, 10, 10, 10, 10, 10, 11, 11, 11, 12, 12, 12, 12, 12, 12, 12, 12, 12, 12, 12, 14, 14, 15, 15, 15, 16, 17, 19, 20, 21, 23, 32]	100	[1, 1, 3, 3, 3, 3, 4, 4, 4, 4, 4, 4, 4, 4, 4, 4, 4, 4, 5, 5, 5, 5, 5, 5, 5, 6, 6, 6, 6, 6, 6, 6, 6, 6, 6, 7, 7, 7, 7, 7, 7, 7, 7, 7, 7, 7, 7, 7, 8, 8, 8, 8, 8, 8, 8, 8, 8, 8, 8, 8, 8, 8, 8, 9, 9, 9, 9, 10, 10, 10, 10, 10, 10, 10, 11, 11, 11, 12, 12, 12, 12, 12, 12, 12, 12, 12, 12, 12, 14, 14, 15, 15, 15, 16, 17, 19, 20, 21, 23, 32]	0.94	0.2122	14	2.38462	7.14286	6.88536	5
234	colo-rectal		79	M	n	23	36	1		[3, 3, 3, 4, 4, 4, 4, 4, 4, 4, 5, 5, 5, 5, 5, 5, 5, 5, 6, 7, 7, 7, 7, 8, 8, 8, 8, 8, 8, 8, 8, 8, 8, 8, 8, 8, 8, 8, 9, 9, 9, 10, 10, 10, 10, 10, 10, 10, 10, 10, 10, 10, 10, 10, 10, 10, 10, 10, 10, 11, 11, 11, 11, 12, 12, 12, 12, 12, 12, 12, 12, 12, 12, 12, 12, 12, 12, 14, 15, 15, 18, 18, 20, 20, 20, 24, 25, 25, 25, 25, 25, 25, 25, 25, 26, 26, 27, 29, 30, 30, 30, 35, 35, 35, 43, 46]	106	[3, 3, 3, 4, 4, 4, 4, 4, 4, 4, 5, 5, 5, 5, 5, 5, 5, 5, 6, 7, 7, 7, 7, 8, 8, 8, 8, 8, 8, 8, 8, 8, 8, 8, 8, 8, 8, 8, 9, 9, 9, 10, 10, 10, 10, 10, 10, 10, 10, 10, 10, 10, 10, 10, 10, 10, 10, 10, 10, 11, 11, 11, 11, 12, 12, 12, 12, 12, 12, 12, 12, 12, 12, 12, 12, 12, 12, 14, 15, 15, 18, 18, 20, 20, 20, 24, 25, 25, 25, 25, 25, 25, 25, 25, 26, 26, 27, 29, 30, 30, 30, 35, 35, 35, 43, 46]	0.962264	0.175849	15	3	7.06667	6.98061	3
235	colo-rectal		48	M	n	2	2	1		[4, 5, 5, 5, 5, 5, 5, 5, 5, 5, 5, 5, 5, 5, 5, 5, 5, 5, 5, 5, 5, 5, 5, 5, 5, 5, 5, 5, 5, 5, 5, 6, 6, 6, 6, 6, 6, 6, 6, 6, 6, 6, 6, 6, 6, 6, 6, 6, 6, 6, 6, 6, 6, 6, 6, 6, 6, 6, 7, 7, 7, 7, 7, 7, 7, 7, 7, 7, 7, 7, 7, 7, 7, 7, 7, 7, 7, 7, 7, 7, 7, 7, 7, 7, 7, 7, 7, 7, 7, 7, 7, 7, 7, 7, 7, 7, 7, 7, 7, 7, 8, 8, 9, 9, 10, 10, 15]	107	[4, 5, 5, 5, 5, 5, 5, 5, 5, 5, 5, 5, 5, 5, 5, 5, 5, 5, 5, 5, 5, 5, 5, 5, 5, 5, 5, 5, 5, 5, 5, 6, 6, 6, 6, 6, 6, 6, 6, 6, 6, 6, 6, 6, 6, 6, 6, 6, 6, 6, 6, 6, 6, 6, 6, 6, 6, 6, 7, 7, 7, 7, 7, 7, 7, 7, 7, 7, 7, 7, 7, 7, 7, 7, 7, 7, 7, 7, 7, 7, 7, 7, 7, 7, 7, 7, 7, 7, 7, 7, 7, 7, 7, 7, 7, 7, 7, 7, 7, 7, 8, 8, 9, 9, 10, 10, 15]	0.981308	0.0282243	6	2	17.8333	16.9648	1
236	colo-rectal		64	M	y	0	1	0	y	[3, 5, 5, 5, 5, 6, 6, 6, 6, 6, 6, 7, 7, 7, 7, 7, 7, 8, 8, 8, 8, 8, 8, 8, 8, 8, 8, 9, 9, 9, 9, 9, 9, 9, 10, 10, 10, 10, 11, 11, 11, 11, 11, 11, 11, 11, 11, 12, 12, 12, 12, 12, 12, 12, 12, 12, 12, 13, 13, 13, 14, 14, 14, 14, 14, 14, 15, 15, 15, 15, 15, 15, 16, 16, 16, 16, 17, 17, 18, 18, 18, 18, 19, 19, 19, 19, 19, 20, 20, 20, 20, 21, 21, 22, 22, 22, 22, 22, 23, 24, 24, 24, 24, 25, 25, 25, 26, 26, …	118	[3, 5, 5, 5, 5, 6, 6, 6, 6, 6, 6, 7, 7, 7, 7, 7, 7, 8, 8, 8, 8, 8, 8, 8, 8, 8, 8, 9, 9, 9, 9, 9, 9, 9, 10, 10, 10, 10, 11, 11, 11, 11, 11, 11, 11, 11, 11, 12, 12, 12, 12, 12, 12, 12, 12, 12, 12, 13, 13, 13, 14, 14, 14, 14, 14, 14, 15, 15, 15, 15, 15, 15, 16, 16, 16, 16, 17, 17, 18, 18, 18, 18, 19, 19, 19, 19, 19, 20, 20, 20, 20, 21, 21, 22, 22, 22, 22, 22, 23, 24, 24, 24, 24, 25, 25, 25, 26, 26, …	0.949153	0.101102	23	1.77273	5.13043	3.2478	2
237	colo-rectal		53	M	n	24	25	0	y	[3, 4, 4, 4, 4, 4, 4, 4, 4, 4, 4, 4, 4, 4, 4, 4, 4, 5, 5, 5, 5, 5, 5, 5, 5, 5, 5, 5, 5, 5, 5, 6, 6, 6, 6, 6, 6, 6, 6, 6, 6, 7, 7, 7, 7, 7, 7, 7, 7, 7, 7, 7, 7, 7, 7, 7, 7, 8, 8, 8, 8, 8, 8, 8, 8, 8, 8, 8, 8, 8, 8, 10, 10, 10, 10, 10, 10, 10, 10, 10, 10, 10, 10, 10, 11, 12, 12, 12, 12, 12, 12, 12, 12, 12, 12, 12, 14, 14, 14, 15, 18, 19, 20, 21, 22, 24, 24, 24, 24, 25, 26, 26, 26, 28, 30, 30, 30, 4…	119	[3, 4, 4, 4, 4, 4, 4, 4, 4, 4, 4, 4, 4, 4, 4, 4, 4, 5, 5, 5, 5, 5, 5, 5, 5, 5, 5, 5, 5, 5, 5, 6, 6, 6, 6, 6, 6, 6, 6, 6, 6, 7, 7, 7, 7, 7, 7, 7, 7, 7, 7, 7, 7, 7, 7, 7, 7, 8, 8, 8, 8, 8, 8, 8, 8, 8, 8, 8, 8, 8, 8, 10, 10, 10, 10, 10, 10, 10, 10, 10, 10, 10, 10, 10, 11, 12, 12, 12, 12, 12, 12, 12, 12, 12, 12, 12, 14, 14, 14, 15, 18, 19, 20, 21, 22, 24, 24, 24, 24, 25, 26, 26, 26, 28, 30, 30, 30, 4…	0.932773	0.034958	19	2.88889	6.26316	5.96342	8
238	colo-rectal		64	M	n	60	72	1		[3, 4, 4, 4, 4, 5, 5, 5, 5, 5, 6, 6, 6, 6, 6, 7, 7, 7, 7, 7, 7, 7, 7, 7, 7, 7, 7, 8, 8, 8, 8, 8, 8, 8, 8, 8, 8, 8, 8, 8, 8, 8, 8, 8, 8, 9, 9, 9, 9, 9, 9, 9, 9, 9, 9, 9, 9, 9, 9, 9, 10, 10, 10, 10, 10, 10, 10, 11, 11, 11, 11, 11, 11, 11, 12, 14, 14, 14, 14, 15, 15, 15, 15, 15, 15, 15, 17, 17, 17, 17, 19, 20, 20, 20, 20, 21, 21, 22, 22, 25, 25, 25, 25, 26, 27, 27, 29, 30, 33, 35, 35, 35, 36, 36, 37…	123	[3, 4, 4, 4, 4, 5, 5, 5, 5, 5, 6, 6, 6, 6, 6, 7, 7, 7, 7, 7, 7, 7, 7, 7, 7, 7, 7, 8, 8, 8, 8, 8, 8, 8, 8, 8, 8, 8, 8, 8, 8, 8, 8, 8, 8, 9, 9, 9, 9, 9, 9, 9, 9, 9, 9, 9, 9, 9, 9, 9, 10, 10, 10, 10, 10, 10, 10, 11, 11, 11, 11, 11, 11, 11, 12, 14, 14, 14, 14, 15, 15, 15, 15, 15, 15, 15, 17, 17, 17, 17, 19, 20, 20, 20, 20, 21, 21, 22, 22, 25, 25, 25, 25, 26, 27, 27, 29, 30, 33, 35, 35, 35, 36, 36, 37…	0.934959	0.131545	26	2.48	4.73077	5.30281	8
239	colo-rectal		30	F	y	0	6	1		[3, 3, 3, 3, 3, 3, 3, 3, 3, 4, 4, 4, 4, 4, 4, 4, 4, 4, 4, 4, 4, 4, 4, 4, 4, 4, 5, 5, 5, 5, 5, 5, 5, 5, 5, 5, 5, 5, 5, 5, 5, 5, 5, 5, 5, 5, 5, 5, 5, 5, 5, 5, 5, 5, 5, 5, 5, 5, 5, 6, 6, 6, 6, 6, 6, 6, 6, 6, 6, 6, 6, 6, 6, 6, 6, 6, 6, 6, 6, 6, 6, 6, 6, 6, 6, 6, 6, 6, 7, 7, 7, 7, 7, 7, 7, 7, 7, 7, 7, 7, 7, 7, 7, 7, 7, 8, 8, 8, 8, 9, 9, 9, 9, 9, 9, 9, 9, 9, 9, 9, 9, 9, 10, 10, 10, 10, 10, 10, 10, 10, …	149	[3, 3, 3, 3, 3, 3, 3, 3, 3, 4, 4, 4, 4, 4, 4, 4, 4, 4, 4, 4, 4, 4, 4, 4, 4, 4, 5, 5, 5, 5, 5, 5, 5, 5, 5, 5, 5, 5, 5, 5, 5, 5, 5, 5, 5, 5, 5, 5, 5, 5, 5, 5, 5, 5, 5, 5, 5, 5, 5, 6, 6, 6, 6, 6, 6, 6, 6, 6, 6, 6, 6, 6, 6, 6, 6, 6, 6, 6, 6, 6, 6, 6, 6, 6, 6, 6, 6, 6, 7, 7, 7, 7, 7, 7, 7, 7, 7, 7, 7, 7, 7, 7, 7, 7, 7, 8, 8, 8, 8, 9, 9, 9, 9, 9, 9, 9, 9, 9, 9, 9, 9, 9, 10, 10, 10, 10, 10, 10, 10, 10, …	1	0.0308725	14	1.14615	10.6429	10.1109	3
240	colo-rectal		47	M	y	0	31	0	y	[3, 3, 3, 4, 4, 4, 4, 4, 4, 4, 4, 4, 4, 4, 4, 4, 4, 4, 4, 4, 5, 5, 5, 5, 5, 5, 5, 5, 5, 5, 5, 5, 5, 5, 5, 5, 5, 5, 5, 5, 5, 5, 5, 5, 5, 5, 5, 5, 5, 5, 5, 5, 5, 5, 5, 5, 5, 5, 5, 5, 6, 6, 6, 6, 6, 6, 6, 6, 6, 6, 6, 6, 6, 6, 6, 6, 6, 6, 6, 7, 7, 7, 7, 7, 7, 7, 7, 7, 7, 7, 7, 7, 7, 7, 7, 7, 7, 7, 7, 7, 7, 7, 7, 7, 7, 7, 7, 7, 7, 8, 8, 8, 8, 8, 8, 8, 8, 8, 8, 8, 8, 8, 9, 9, 10, 10, 10, 10, 10, 10, 10…	150	[3, 3, 3, 4, 4, 4, 4, 4, 4, 4, 4, 4, 4, 4, 4, 4, 4, 4, 4, 4, 5, 5, 5, 5, 5, 5, 5, 5, 5, 5, 5, 5, 5, 5, 5, 5, 5, 5, 5, 5, 5, 5, 5, 5, 5, 5, 5, 5, 5, 5, 5, 5, 5, 5, 5, 5, 5, 5, 5, 5, 6, 6, 6, 6, 6, 6, 6, 6, 6, 6, 6, 6, 6, 6, 6, 6, 6, 6, 6, 7, 7, 7, 7, 7, 7, 7, 7, 7, 7, 7, 7, 7, 7, 7, 7, 7, 7, 7, 7, 7, 7, 7, 7, 7, 7, 7, 7, 7, 7, 8, 8, 8, 8, 8, 8, 8, 8, 8, 8, 8, 8, 8, 9, 9, 10, 10, 10, 10, 10, 10, 10…	0.946667	0.04	12	6.81818	12.5	12.3929	3
241	colo-rectal		40	M	n	24	26	0	y	[5, 5, 5, 5, 5, 5, 5, 5, 5, 5, 5, 5, 5, 5, 5, 5, 5, 5, 5, 5, 5, 6, 6, 6, 6, 6, 6, 6, 6, 6, 6, 6, 7, 7, 7, 7, 7, 7, 7, 7, 7, 7, 7, 7, 7, 7, 7, 7, 7, 7, 7, 7, 7, 7, 7, 8, 8, 8, 8, 8, 8, 8, 8, 8, 8, 8, 8, 8, 8, 9, 9, 9, 9, 9, 9, 9, 9, 9, 9, 9, 9, 9, 9, 9, 9, 9, 9, 9, 9, 9, 9, 9, 9, 10, 10, 10, 10, 10, 10, 10, 10, 10, 10, 10, 10, 10, 10, 10, 10, 10, 10, 10, 10, 10, 10, 10, 10, 11, 11, 12, 12, 12, 12,…	150	[5, 5, 5, 5, 5, 5, 5, 5, 5, 5, 5, 5, 5, 5, 5, 5, 5, 5, 5, 5, 5, 6, 6, 6, 6, 6, 6, 6, 6, 6, 6, 6, 7, 7, 7, 7, 7, 7, 7, 7, 7, 7, 7, 7, 7, 7, 7, 7, 7, 7, 7, 7, 7, 7, 7, 8, 8, 8, 8, 8, 8, 8, 8, 8, 8, 8, 8, 8, 8, 9, 9, 9, 9, 9, 9, 9, 9, 9, 9, 9, 9, 9, 9, 9, 9, 9, 9, 9, 9, 9, 9, 9, 9, 10, 10, 10, 10, 10, 10, 10, 10, 10, 10, 10, 10, 10, 10, 10, 10, 10, 10, 10, 10, 10, 10, 10, 10, 11, 11, 12, 12, 12, 12,…	0.906667	0.231267	13	3.31667	11.5385	16.1513	7
242	colo-rectal		22	F	y	0	20	0	y	[3, 3, 3, 3, 3, 3, 3, 4, 4, 4, 4, 4, 4, 4, 4, 4, 4, 4, 4, 4, 4, 4, 4, 4, 4, 4, 4, 4, 4, 4, 4, 4, 4, 4, 4, 4, 4, 4, 4, 4, 4, 4, 4, 4, 4, 4, 4, 4, 4, 4, 5, 5, 5, 5, 5, 5, 5, 5, 5, 5, 5, 5, 5, 5, 5, 5, 5, 5, 5, 5, 5, 5, 5, 5, 5, 5, 5, 5, 5, 5, 5, 5, 5, 5, 5, 5, 5, 5, 6, 6, 6, 6, 6, 6, 6, 6, 6, 6, 6, 6, 6, 6, 6, 6, 6, 6, 6, 6, 6, 6, 7, 7, 7, 7, 7, 7, 7, 7, 7, 7, 7, 7, 7, 7, 9, 9, 9, 10, 10, 11, 11, 1…	150	[3, 3, 3, 3, 3, 3, 3, 4, 4, 4, 4, 4, 4, 4, 4, 4, 4, 4, 4, 4, 4, 4, 4, 4, 4, 4, 4, 4, 4, 4, 4, 4, 4, 4, 4, 4, 4, 4, 4, 4, 4, 4, 4, 4, 4, 4, 4, 4, 4, 4, 5, 5, 5, 5, 5, 5, 5, 5, 5, 5, 5, 5, 5, 5, 5, 5, 5, 5, 5, 5, 5, 5, 5, 5, 5, 5, 5, 5, 5, 5, 5, 5, 5, 5, 5, 5, 5, 5, 6, 6, 6, 6, 6, 6, 6, 6, 6, 6, 6, 6, 6, 6, 6, 6, 6, 6, 6, 6, 6, 6, 7, 7, 7, 7, 7, 7, 7, 7, 7, 7, 7, 7, 7, 7, 9, 9, 9, 10, 10, 11, 11, 1…	0.96	0.1776	12	2.36364	12.5	16.9828	2
243	colo-rectal		57	M	y	0	33	0	y	[1, 4, 4, 4, 4, 4, 4, 5, 5, 5, 5, 5, 5, 5, 5, 5, 5, 5, 5, 5, 5, 5, 5, 5, 5, 5, 5, 5, 5, 5, 5, 5, 5, 5, 5, 6, 6, 6, 6, 6, 6, 6, 6, 6, 6, 6, 6, 6, 6, 6, 6, 6, 6, 6, 6, 6, 6, 6, 6, 6, 6, 6, 6, 6, 6, 6, 6, 6, 7, 7, 7, 7, 7, 7, 7, 7, 7, 7, 7, 7, 7, 8, 8, 8, 8, 8, 8, 8, 8, 8, 8, 8, 8, 8, 8, 8, 8, 8, 8, 8, 8, 8, 8, 9, 9, 9, 9, 9, 9, 9, 9, 9, 9, 9, 10, 10, 10, 10, 10, 10, 10, 11, 11, 12, 12, 12, 12, 12, …	150	[1, 4, 4, 4, 4, 4, 4, 5, 5, 5, 5, 5, 5, 5, 5, 5, 5, 5, 5, 5, 5, 5, 5, 5, 5, 5, 5, 5, 5, 5, 5, 5, 5, 5, 5, 6, 6, 6, 6, 6, 6, 6, 6, 6, 6, 6, 6, 6, 6, 6, 6, 6, 6, 6, 6, 6, 6, 6, 6, 6, 6, 6, 6, 6, 6, 6, 6, 6, 7, 7, 7, 7, 7, 7, 7, 7, 7, 7, 7, 7, 7, 8, 8, 8, 8, 8, 8, 8, 8, 8, 8, 8, 8, 8, 8, 8, 8, 8, 8, 8, 8, 8, 8, 9, 9, 9, 9, 9, 9, 9, 9, 9, 9, 9, 10, 10, 10, 10, 10, 10, 10, 11, 11, 12, 12, 12, 12, 12, …	0.973333	0.147867	16	5.13333	9.375	12.9029	5
244	colo-rectal		57	M	n	36	70	0	y	[5, 5, 5, 5, 5, 5, 5, 5, 5, 5, 5, 5, 5, 5, 5, 5, 5, 5, 5, 5, 5, 5, 5, 5, 5, 5, 5, 5, 5, 5, 5, 5, 5, 5, 5, 5, 5, 5, 5, 5, 5, 5, 5, 5, 5, 5, 5, 5, 5, 5, 5, 5, 5, 5, 5, 5, 5, 5, 5, 5, 5, 5, 5, 5, 5, 5, 5, 5, 5, 5, 5, 5, 5, 5, 5, 5, 5, 5, 5, 5, 5, 5, 5, 5, 5, 5, 5, 5, 5, 5, 5, 5, 5, 5, 5, 5, 5, 5, 5, 5, 5, 5, 5, 5, 5, 5, 5, 5, 5, 5, 5, 5, 5, 5, 5, 5, 5, 5, 5, 5, 5, 5, 6, 6, 6, 6, 6, 6, 6, 6, 6, 7, 7,…	150	[5, 5, 5, 5, 5, 5, 5, 5, 5, 5, 5, 5, 5, 5, 5, 5, 5, 5, 5, 5, 5, 5, 5, 5, 5, 5, 5, 5, 5, 5, 5, 5, 5, 5, 5, 5, 5, 5, 5, 5, 5, 5, 5, 5, 5, 5, 5, 5, 5, 5, 5, 5, 5, 5, 5, 5, 5, 5, 5, 5, 5, 5, 5, 5, 5, 5, 5, 5, 5, 5, 5, 5, 5, 5, 5, 5, 5, 5, 5, 5, 5, 5, 5, 5, 5, 5, 5, 5, 5, 5, 5, 5, 5, 5, 5, 5, 5, 5, 5, 5, 5, 5, 5, 5, 5, 5, 5, 5, 5, 5, 5, 5, 5, 5, 5, 5, 5, 5, 5, 5, 5, 5, 6, 6, 6, 6, 6, 6, 6, 6, 6, 7, 7,…	1	0.0820667	2	2.7	75	56	0
1	Kidney		47	M	y	0	4	0	y	[9]	1	[9]	1	0	1	0	1	0	1
2	Kidney		52	M	n	84	107	1		[7]	1	[7]	1	0	1	0	1	0	1
3	Kidney		69	M	n	10	15	1		[10]	1	[10]	1	0	1	0	1	0	1
4	Kidney		70	M	n	35	104	1		[22]	1	[22]	1	0	1	0	1	0	1
5	Kidney		76	M	n	60	60	0	n	[17]	1	[17]	1	0	1	0	1	0	1
6	Kidney		55	M	n	12	45	0	y	[9]	1	[9]	1	0	1	0	1	0	1
7	kidney		60	F	n	4	148	1		[6, 11]	2	[6, 11]	-1	0.09	2	4.4	1	0	2
8	Kidney		61	M	n	64	77	0	y	[18, 18]	2	[18, 18]	1	0	1	0	2	0	0
9	Kidney		77	M	n	34	40	0	n	[10, 13]	2	[10, 13]	-1	1	2	1	1	0	2
10	Kidney		71	M	n	84	89	0	y	[13, 13]	2	[13, 13]	1	0	1	0	2	0	0
11	Kidney		58	M	n	4	4	0	y	[8, 8]	2	[8, 8]	1	0	1	0	2	0	0
12	Kidney		48	M	y	0	1	1		[10, 10]	2	[10, 10]	1	0	1	0	2	0	0
13	Kidney		68	F	y	0	1	0	y	[9, 9]	2	[9, 9]	1	0	1	0	2	0	0
14	Kidney		39	F	n	60	132	0	y	[4, 4]	2	[4, 4]	1	0	1	0	2	0	0
15	Kidney		60	M	n	108	240	0	y	[34, 46]	2	[34, 46]	-1	0	2	12	1	0	2
16	Kidney		42	F	n	1	8	0	y	[7, 15]	2	[7, 15]	-1	0	2	8	1	0	2
17	Kidney		40	M	y	0	15	0	y	[10, 10]	2	[10, 10]	1	0	1	0	2	0	0
18	Kidney		43	M	n	24	216	0	y	[7, 10]	2	[7, 10]	-1	1	2	1	1	0	2
19	Kidney		54	F	n	27	120	1		[16, 29]	2	[16, 29]	-1	0	2	13	1	0	2
20	Kidney		64	F	n	60	240	1		[14, 15]	2	[14, 15]	1	0.25	1	0	2	0	0
21	Kidney		74	M	n	6	15	0	y	[14, 28, 30]	3	[14, 28, 30]	-1	0.666667	2	15	1.5	0.5	1
22	Kidney		77	M	n	34	88	1		[9, 10, 10]	3	[9, 10, 10]	1	0.223333	1	0	3	0	0
23	Kidney		78	M	n	36	69	1		[9, 9, 16]	3	[9, 9, 16]	0.333333	0	2	7	1.5	0.5	1
24	Kidney		79	M	n	84	216	0	y	[5, 5, 5]	3	[5, 5, 5]	1	0	1	0	3	0	0
25	Kidney		59	M	n	72	120	0	y	[9, 9, 10]	3	[9, 9, 10]	1	0.223333	1	0	3	0	0
26	Kidney		65	F	y	0	43	0	y	[4, 12, 63]	3	[4, 12, 63]	-1	0	3	29.5	1	0	3
27	Kidney		44	M	n	21	21	0	y	[5, 6, 8]	3	[5, 6, 8]	0.333333	0.22	2	2.1	1.5	0.5	1
28	Kidney		53	M	n	180	240	0	y	[7, 9, 26]	3	[7, 9, 26]	-1	0.666667	2	18	1.5	0.5	1
29	Kidney		69	M	n	59	31	0	y	[4, 5, 17, 18]	4	[4, 5, 17, 18]	1	0.25	2	13	2	0	0
30	Kidney		68	F	y	0	10	0	y	[5, 5, 5, 10]	4	[5, 5, 5, 10]	0.5	0.09	2	4.4	2	1	1
31	Kidney		70	M	y	0	1	1		[4, 6, 6, 7, 9]	5	[4, 6, 6, 7, 9]	0.2	0.154	3	2.35	1.66667	0.942809	2
32	Kidney		48	M	n	168	240	0	y	[7, 9, 10, 10, 10]	5	[7, 9, 10, 10, 10]	0.6	0.17	2	2.5	2.5	1.5	1
33	Kidney		55	M	y	0	1	1		[6, 6, 6, 6, 6, 8]	6	[6, 6, 6, 6, 6, 8]	0.666667	0.00166667	2	1.9	3	2	1
34	Kidney		65	M	n	180	39	0	y	[6, 6, 6, 7, 7, 24]	6	[6, 6, 6, 7, 7, 24]	0.666667	0.2	2	17.6	3	2	1
35	Kidney		52	M	y	0	9	0	y	[4, 4, 4, 4, 5, 5]	6	[4, 4, 4, 4, 5, 5]	1	0.223333	1	0	6	0	0
36	Kidney		56	M	y	0	1	1		[4, 4, 7, 9, 12, 19]	6	[4, 4, 7, 9, 12, 19]	-0.333333	0.343333	4	4.96667	1.5	0.5	2
37	Kidney		76	F	n	4	15	0	y	[8, 9, 9, 9, 24, 25, 25]	7	[8, 9, 9, 9, 24, 25, 25]	1	0.204286	2	15.9	3.5	0.5	0
38	Kidney		57	M	n	19	23	0	y	[6, 7, 8, 11, 11, 23, 23]	7	[6, 7, 8, 11, 11, 23, 23]	0.714286	0.297143	3	8	2.33333	0.471405	0
39	Kidney		76	F	n	4	4	0	y	[6, 12, 13, 17, 17, 21, 23]	7	[6, 12, 13, 17, 17, 21, 23]	0.142857	0.36	4	5.33333	1.75	0.433013	1
40	Kidney		65	M	n	23	40	0	y	[4, 5, 5, 5, 8, 56, 57]	7	[4, 5, 5, 5, 8, 56, 57]	0.714286	0.192857	3	25.85	2.33333	1.24722	1
41	Kidney		52	M	y	0	11	0	y	[8, 8, 8, 8, 8, 9, 10, 16, 17]	9	[8, 8, 8, 8, 8, 9, 10, 16, 17]	0.777778	0.0844444	4	2.93333	2.25	1.63936	2
42	Kidney		59	M	n	80	174	0	y	[9, 10, 11, 11, 12, 13, 21, 23, 23, 24]	10	[9, 10, 11, 11, 12, 13, 21, 23, 23, 24]	0.6	0.219	5	3.475	2	0.632456	1
43	Kidney		84	M	n	60	96	1		[6, 6, 8, 8, 8, 8, 8, 8, 8, 9]	10	[6, 6, 8, 8, 8, 8, 8, 8, 8, 9]	1	0.108	2	1.8	5	3	0
44	Kidney		55	M	n	4	17	0	y	[4, 5, 5, 8, 8, 8, 8, 9, 9, 27, 29]	11	[4, 5, 5, 8, 8, 8, 8, 9, 9, 27, 29]	0.636364	0.394545	3	11.5	3.66667	1.69967	0
45	Kidney		62	M	n	84	120	0	y	[7, 7, 8, 15, 20, 29, 32, 33, 33, 33, 50, 71]	12	[7, 7, 8, 15, 20, 29, 32, 33, 33, 33, 50, 71]	0.166667	0.14	7	10.6167	1.71429	1.16058	5
46	Kidney		68	M	n	24	27	0	y	[5, 5, 5, 5, 5, 6, 6, 6, 7, 7, 7, 7, 7, 10, 14, 14]	16	[5, 5, 5, 5, 5, 6, 6, 6, 7, 7, 7, 7, 7, 10, 14, 14]	0.875	0.630625	3	4	5.33333	5.4365	1
47	Kidney		48	F	n	12	17	0	y	[5, 5, 5, 5, 5, 5, 5, 6, 6, 6, 7, 8, 8, 10, 12, 44]	16	[5, 5, 5, 5, 5, 5, 5, 6, 6, 6, 7, 8, 8, 10, 12, 44]	0.625	0.18	5	9.7	3.2	3.48712	3
48	Kidney		61	M	n	120	240	0	y	[4, 6, 6, 7, 7, 7, 9, 10, 10, 10, 11, 11, 11, 14, 20, 29, 61]	17	[4, 6, 6, 7, 7, 7, 9, 10, 10, 10, 11, 11, 11, 14, 20, 29, 61]	0.411765	0.0617647	9	7.125	1.88889	1.09994	5
49	Kidney		63	M	n	46	49	0	y	[7, 10, 10, 12, 14, 14, 18, 18, 18, 19, 19, 19, 19, 23, 25, 27, 30, 47, 56, 76]	20	[7, 10, 10, 12, 14, 14, 18, 18, 18, 19, 19, 19, 19, 23, 25, 27, 30, 47, 56, 76]	0.1	0.089	12	6.27273	1.66667	1.64992	9
50	Kidney		72	M	n	144	144	0	y	[4, 4, 4, 5, 5, 8, 9, 9, 9, 9, 9, 9, 9, 9, 9, 9, 10, 10, 10, 14, 16, 17]	22	[4, 4, 4, 5, 5, 8, 9, 9, 9, 9, 9, 9, 9, 9, 9, 9, 10, 10, 10, 14, 16, 17]	0.909091	0.268182	4	4.1	5.5	5.12348	1
51	Kidney		67	M	y	0	24	0	y	[5, 6, 6, 6, 6, 6, 6, 6, 6, 10, 11, 11, 11, 12, 13, 13, 20, 21, 21, 21, 21, 23]	22	[5, 6, 6, 6, 6, 6, 6, 6, 6, 10, 11, 11, 11, 12, 13, 13, 20, 21, 21, 21, 21, 23]	0.909091	0.162273	5	4.2	4.4	2.6533	1
52	Kidney		52	M	y	0	18	0	y	[3, 4, 4, 5, 5, 5, 5, 5, 6, 6, 6, 8, 9, 10, 10, 10, 10, 11, 12, 14, 15, 16, 17]	23	[3, 4, 4, 5, 5, 5, 5, 5, 6, 6, 6, 8, 9, 10, 10, 10, 10, 11, 12, 14, 15, 16, 17]	0.913043	0.15913	10	1.54444	2.3	1.55242	5
53	Kidney		77	F	y	0	25	0	y	[3, 4, 4, 4, 4, 5, 7, 7, 8, 8, 8, 8, 9, 9, 10, 10, 10, 12, 12, 13, 15, 20, 25]	23	[3, 4, 4, 4, 4, 5, 7, 7, 8, 8, 8, 8, 9, 9, 10, 10, 10, 12, 12, 13, 15, 20, 25]	0.652174	0.259565	7	3.5	3.28571	2.18529	3
54	Kidney		74	M	n	36	81	0	y	[5, 5, 5, 5, 5, 5, 5, 5, 5, 7, 7, 7, 7, 7, 7, 7, 7, 7, 7, 8, 11, 11, 11, 14, 14]	25	[5, 5, 5, 5, 5, 5, 5, 5, 5, 7, 7, 7, 7, 7, 7, 7, 7, 7, 7, 8, 11, 11, 11, 14, 14]	1	0.0436	4	2.96667	6.25	3.83243	0
55	Kidney		21	F	y	0	168	0	y	[5, 5, 5, 5, 5, 5, 5, 5, 5, 5, 5, 5, 5, 6, 6, 6, 6, 6, 6, 6, 6, 6, 6, 6, 9, 9, 10]	27	[5, 5, 5, 5, 5, 5, 5, 5, 5, 5, 5, 5, 5, 6, 6, 6, 6, 6, 6, 6, 6, 6, 6, 6, 9, 9, 10]	1	0.260741	2	3.6	13.5	10.5	0
56	Kidney		45	F	y	0	6	0	y	[8, 8, 8, 9, 9, 9, 9, 9, 9, 10, 10, 10, 10, 10, 10, 10, 10, 10, 10, 10, 10, 10, 10, 13, 13, 13, 13]	27	[8, 8, 8, 9, 9, 9, 9, 9, 9, 10, 10, 10, 10, 10, 10, 10, 10, 10, 10, 10, 10, 10, 10, 13, 13, 13, 13]	1	0.181111	3	2.45	9	4.08248	0
57	Kidney		64	M	n	12	16	0	y	[5, 5, 5, 5, 5, 5, 5, 5, 7, 9, 11, 11, 11, 11, 11, 11, 11, 15, 15, 15, 15, 15, 17, 18, 18, 37, 38, 38]	28	[5, 5, 5, 5, 5, 5, 5, 5, 7, 9, 11, 11, 11, 11, 11, 11, 11, 15, 15, 15, 15, 15, 17, 18, 18, 37, 38, 38]	0.857143	0.0532143	7	5.46667	4	2.56348	2
58	Kidney		75	M	n	32	46	0	y	[1, 5, 6, 8, 8, 9, 9, 11, 12, 12, 15, 15, 16, 16, 16, 17, 18, 18, 20, 21, 24, 26, 26, 27, 28, 31, 32, 94]	28	[1, 5, 6, 8, 8, 9, 9, 11, 12, 12, 15, 15, 16, 16, 16, 17, 18, 18, 20, 21, 24, 26, 26, 27, 28, 31, 32, 94]	0.714286	0.1575	16	6.2	1.75	1.08972	9
59	Kidney		69	M	y	0	12	0	y	[4, 4, 4, 4, 6, 6, 6, 6, 7, 7, 8, 8, 9, 10, 11, 14, 17, 17, 17, 18, 19, 22, 23, 23, 24, 30, 31, 33, 35, 37]	30	[4, 4, 4, 4, 6, 6, 6, 6, 7, 7, 8, 8, 9, 10, 11, 14, 17, 17, 17, 18, 19, 22, 23, 23, 24, 30, 31, 33, 35, 37]	0.6	0.182667	14	2.53846	2.14286	1.50509	7
60	Kidney		78	F	y	0	7	0	y	[4, 5, 5, 5, 5, 5, 5, 5, 5, 5, 5, 5, 5, 6, 7, 7, 8, 8, 8, 8, 9, 9, 9, 9, 11, 12, 12, 13, 14, 22, 22, 23, 24, 25, 30, 34, 36, 39, 39, 41]	40	[4, 5, 5, 5, 5, 5, 5, 5, 5, 5, 5, 5, 5, 6, 7, 7, 8, 8, 8, 8, 9, 9, 9, 9, 11, 12, 12, 13, 14, 22, 22, 23, 24, 25, 30, 34, 36, 39, 39, 41]	0.8	0.17175	13	3	3.07692	3.47434	6
61	Kidney		49	F	n	9	15	0	y	[4, 4, 5, 5, 5, 5, 5, 5, 5, 5, 5, 5, 5, 5, 5, 5, 5, 8, 8, 8, 8, 8, 8, 8, 8, 8, 8, 9, 10, 10, 10, 10, 10, 10, 12, 12, 15, 15, 20, 20, 20, 20, 45, 51]	44	[4, 4, 5, 5, 5, 5, 5, 5, 5, 5, 5, 5, 5, 5, 5, 5, 5, 8, 8, 8, 8, 8, 8, 8, 8, 8, 8, 9, 10, 10, 10, 10, 10, 10, 12, 12, 15, 15, 20, 20, 20, 20, 45, 51]	0.909091	0.0643182	8	6.58571	5.5	5.26783	2
62	Kidney		82	M	y	0	11	0	y	[3, 3, 3, 3, 5, 5, 5, 5, 6, 6, 7, 7, 7, 7, 7, 7, 8, 8, 9, 9, 9, 9, 9, 9, 9, 9, 9, 9, 9, 9, 9, 9, 9, 9, 9, 9, 9, 10, 10, 15, 15, 15, 15, 15, 16]	45	[3, 3, 3, 3, 5, 5, 5, 5, 6, 6, 7, 7, 7, 7, 7, 7, 8, 8, 9, 9, 9, 9, 9, 9, 9, 9, 9, 9, 9, 9, 9, 9, 9, 9, 9, 9, 9, 10, 10, 15, 15, 15, 15, 15, 16]	1	0.127556	5	3.025	9	6.13188	0
63	Kidney		69	F	y	0	60	0	y	[4, 5, 6, 6, 6, 6, 6, 6, 6, 6, 6, 6, 7, 7, 7, 7, 7, 7, 8, 8, 8, 8, 8, 8, 8, 8, 9, 9, 9, 10, 10, 10, 11, 11, 11, 11, 11, 12, 13, 14, 14, 14, 15, 17, 17, 18, 23, 28]	48	[4, 5, 6, 6, 6, 6, 6, 6, 6, 6, 6, 6, 7, 7, 7, 7, 7, 7, 8, 8, 8, 8, 8, 8, 8, 8, 9, 9, 9, 10, 10, 10, 11, 11, 11, 11, 11, 12, 13, 14, 14, 14, 15, 17, 17, 18, 23, 28]	0.916667	0.32875	8	3.41429	6	5.12348	2
64	Kidney		75	M	y	0	0	0	y	[4, 5, 6, 6, 6, 7, 7, 8, 8, 8, 8, 9, 9, 10, 10, 10, 10, 10, 11, 11, 11, 12, 12, 12, 12, 13, 13, 13, 14, 14, 14, 15, 15, 15, 16, 16, 17, 18, 18, 18, 19, 19, 20, 21, 22, 24, 25, 25, 27, 33]	50	[4, 5, 6, 6, 6, 7, 7, 8, 8, 8, 8, 9, 9, 10, 10, 10, 10, 10, 11, 11, 11, 12, 12, 12, 12, 13, 13, 13, 14, 14, 14, 15, 15, 15, 16, 16, 17, 18, 18, 18, 19, 19, 20, 21, 22, 24, 25, 25, 27, 33]	0.88	0.2972	14	2.22308	3.57143	2.0947	3
65	Kidney		84	M	y	0	10	0	y	[6, 6, 6, 6, 6, 7, 7, 7, 7, 7, 7, 7, 7, 7, 7, 7, 7, 7, 7, 7, 7, 7, 7, 7, 7, 7, 7, 7, 7, 7, 7, 7, 7, 7, 7, 7, 7, 7, 7, 7, 7, 7, 7, 7, 7, 7, 7, 7, 8, 8, 8, 8, 17, 19, 25, 26]	56	[6, 6, 6, 6, 6, 7, 7, 7, 7, 7, 7, 7, 7, 7, 7, 7, 7, 7, 7, 7, 7, 7, 7, 7, 7, 7, 7, 7, 7, 7, 7, 7, 7, 7, 7, 7, 7, 7, 7, 7, 7, 7, 7, 7, 7, 7, 7, 7, 8, 8, 8, 8, 17, 19, 25, 26]	0.928571	0.205357	3	9.25	18.6667	23.5702	0
66	Kidney		77	M	y	0	12	0	y	[4, 4, 4, 4, 5, 5, 5, 5, 5, 5, 5, 5, 5, 5, 5, 5, 5, 6, 6, 6, 6, 6, 7, 7, 7, 7, 7, 7, 7, 7, 7, 7, 7, 7, 7, 7, 8, 8, 8, 9, 9, 9, 9, 9, 9, 9, 9, 9, 9, 9, 9, 10, 10, 11, 15, 15, 15, 15]	58	[4, 4, 4, 4, 5, 5, 5, 5, 5, 5, 5, 5, 5, 5, 5, 5, 5, 6, 6, 6, 6, 6, 7, 7, 7, 7, 7, 7, 7, 7, 7, 7, 7, 7, 7, 7, 8, 8, 8, 9, 9, 9, 9, 9, 9, 9, 9, 9, 9, 9, 9, 10, 10, 11, 15, 15, 15, 15]	1	0.235	5	2.5	11.6	7.33757	0
67	Kidney		61	M	y	0	6	0	y	[7, 7, 7, 7, 7, 8, 8, 8, 8, 8, 8, 9, 9, 9, 9, 10, 10, 10, 10, 10, 10, 10, 10, 10, 10, 10, 10, 10, 10, 11, 11, 11, 11, 11, 11, 11, 11, 12, 12, 12, 12, 12, 12, 12, 13, 13, 13, 14, 14, 15, 15, 15, 15, 16, 16, 17, 17, 18, 20, 20, 22, 22, 23, 25, 25, 26, 27, 40, 43]	69	[7, 7, 7, 7, 7, 8, 8, 8, 8, 8, 8, 9, 9, 9, 9, 10, 10, 10, 10, 10, 10, 10, 10, 10, 10, 10, 10, 10, 10, 11, 11, 11, 11, 11, 11, 11, 11, 12, 12, 12, 12, 12, 12, 12, 13, 13, 13, 14, 14, 15, 15, 15, 15, 16, 16, 17, 17, 18, 20, 20, 22, 22, 23, 25, 25, 26, 27, 40, 43]	0.913043	0.173478	14	2.76154	4.92857	3.93636	2
68	Kidney		61	F	y	0	4	0	y	[4, 4, 4, 4, 4, 4, 4, 4, 4, 4, 4, 4, 4, 4, 6, 6, 6, 6, 6, 6, 6, 6, 6, 6, 6, 6, 6, 6, 6, 6, 6, 6, 6, 6, 6, 6, 6, 6, 6, 6, 6, 6, 6, 6, 6, 6, 6, 6, 8, 8, 8, 8, 10, 10, 10, 10, 10, 10, 10, 10, 10, 11, 12, 13, 13, 13, 13, 13, 14, 16, 16, 16]	72	[4, 4, 4, 4, 4, 4, 4, 4, 4, 4, 4, 4, 4, 4, 6, 6, 6, 6, 6, 6, 6, 6, 6, 6, 6, 6, 6, 6, 6, 6, 6, 6, 6, 6, 6, 6, 6, 6, 6, 6, 6, 6, 6, 6, 6, 6, 6, 6, 8, 8, 8, 8, 10, 10, 10, 10, 10, 10, 10, 10, 10, 11, 12, 13, 13, 13, 13, 13, 14, 16, 16, 16]	0.972222	0.0422222	6	2.4	12	10.504	0
69	Kidney		70	M	y	0	3	0	y	[2, 2, 2, 2, 3, 3, 3, 3, 3, 4, 4, 4, 4, 4, 4, 4, 4, 4, 4, 4, 4, 5, 5, 5, 5, 5, 5, 5, 5, 5, 5, 5, 5, 5, 5, 5, 5, 5, 5, 5, 5, 5, 5, 6, 6, 6, 6, 6, 6, 6, 6, 6, 6, 6, 6, 6, 6, 6, 6, 6, 6, 6, 6, 6, 7, 7, 7, 7, 7, 7, 7, 7, 8, 8, 8, 8, 8, 8, 8, 8, 8, 8, 8, 8, 8, 8, 8, 8, 8, 8, 8, 8, 8, 8, 8, 8, 8, 8, 9, 9, 10, 10, 10, 10, 10, 10, 10, 10, 10, 10, 10, 10, 10, 10, 10, 10, 10, 10, 10, 10, 10, 10, 12, 12, 12…	150	[2, 2, 2, 2, 3, 3, 3, 3, 3, 4, 4, 4, 4, 4, 4, 4, 4, 4, 4, 4, 4, 5, 5, 5, 5, 5, 5, 5, 5, 5, 5, 5, 5, 5, 5, 5, 5, 5, 5, 5, 5, 5, 5, 6, 6, 6, 6, 6, 6, 6, 6, 6, 6, 6, 6, 6, 6, 6, 6, 6, 6, 6, 6, 6, 7, 7, 7, 7, 7, 7, 7, 7, 8, 8, 8, 8, 8, 8, 8, 8, 8, 8, 8, 8, 8, 8, 8, 8, 8, 8, 8, 8, 8, 8, 8, 8, 8, 8, 9, 9, 10, 10, 10, 10, 10, 10, 10, 10, 10, 10, 10, 10, 10, 10, 10, 10, 10, 10, 10, 10, 10, 10, 12, 12, 12…	0.933333	0.182	13	4.65833	11.5385	12.1821	5
70	Kidney		67	M	n	84	132	1		[4, 4, 4, 4, 4, 4, 4, 4, 4, 4, 4, 4, 4, 4, 4, 4, 4, 4, 4, 4, 4, 4, 4, 4, 4, 4, 4, 5, 5, 5, 5, 5, 5, 5, 5, 5, 5, 5, 5, 5, 5, 5, 5, 5, 5, 5, 5, 5, 5, 5, 5, 5, 5, 5, 5, 5, 5, 5, 5, 5, 5, 5, 5, 7, 7, 7, 7, 7, 7, 7, 7, 7, 7, 7, 7, 7, 7, 7, 7, 7, 7, 7, 7, 7, 7, 7, 7, 7, 7, 7, 7, 7, 7, 7, 7, 7, 7, 7, 7, 7, 7, 7, 7, 7, 7, 11, 16, 16, 16, 16, 16, 16, 17, 17, 17, 17, 17, 17, 17, 17, 17, 17, 17, 17, 17, 17,…	150	[4, 4, 4, 4, 4, 4, 4, 4, 4, 4, 4, 4, 4, 4, 4, 4, 4, 4, 4, 4, 4, 4, 4, 4, 4, 4, 4, 5, 5, 5, 5, 5, 5, 5, 5, 5, 5, 5, 5, 5, 5, 5, 5, 5, 5, 5, 5, 5, 5, 5, 5, 5, 5, 5, 5, 5, 5, 5, 5, 5, 5, 5, 5, 7, 7, 7, 7, 7, 7, 7, 7, 7, 7, 7, 7, 7, 7, 7, 7, 7, 7, 7, 7, 7, 7, 7, 7, 7, 7, 7, 7, 7, 7, 7, 7, 7, 7, 7, 7, 7, 7, 7, 7, 7, 7, 11, 16, 16, 16, 16, 16, 16, 17, 17, 17, 17, 17, 17, 17, 17, 17, 17, 17, 17, 17, 17,…	0.973333	0.224867	7	4.71667	21.4286	22.3342	2
1	melanom		52	F	y	0	8	0	y	[19]	1	[19]	1	0	1	0	1	0	1
2	melanom		58	M	n	118	74	1		[40]	1	[40]	1	0	1	0	1	0	1
3	melanom		86	M	n	51	100	0	y	[70]	1	[70]	1	0	1	0	1	0	1
4	melanom		63	M	n	12	30	0	y	[11]	1	[11]	1	0	1	0	1	0	1
5	melanom		70	M	n	19	116	0	y	[14]	1	[14]	1	0	1	0	1	0	1
6	melanom		65	M	y	0	14	0	y	[9]	1	[9]	1	0	1	0	1	0	1
7	melanom		57	F	y	0	47	0	y	[10]	1	[10]	1	0	1	0	1	0	1
8	melanom		50	F	n	108	144	0	y	[16]	1	[16]	1	0	1	0	1	0	1
9	melanom		52	M	n	144	180	0	y	[10]	1	[10]	1	0	1	0	1	0	1
10	melanom		70	M	n	4	65	1		[5]	1	[5]	1	0	1	0	1	0	1
11	melanom		60	M	n	23	25	1		[18]	1	[18]	1	0	1	0	1	0	1
12	melanom		28	M	n	10	40	1		[8]	1	[8]	1	0	1	0	1	0	1
13	melanom		65	M	n	54	67	0	y	[13, 35]	2	[13, 35]	-1	0	2	22	1	0	2
14	melanom		26	M	n	29	93	0	y	[6, 21]	2	[6, 21]	-1	0	2	15	1	0	2
15	melanom		73	M	n	26	33	0	y	[10, 11]	2	[10, 11]	1	0.25	1	0	2	0	0
16	melanom		65	M	n	52	56	0	y	[4, 4]	2	[4, 4]	1	0	1	0	2	0	0
17	melanom		59	F	y	0	12	0	y	[8, 29]	2	[8, 29]	-1	0	2	21	1	0	2
18	melanom		68	M	y	0	16	0	y	[6, 21]	2	[6, 21]	-1	0	2	15	1	0	2
19	melanom		72	F	n	6	48	0	y	[8, 10, 21]	3	[8, 10, 21]	-1	0.666667	2	12	1.5	0.5	1
20	melanom		76	M	n	12	22	0	y	[5, 8, 12]	3	[5, 8, 12]	-1	0.55	3	2.95	1	0	3
21	melanom		56	M	n	5	104	1		[3, 3, 4]	3	[3, 3, 4]	1	0.223333	1	0	3	0	0
22	melanom		62	F	n	93	107	1		[5, 5, 18]	3	[5, 5, 18]	0.333333	0	2	13	1.5	0.5	1
23	melanom		64	M	y	0	43	0	y	[5, 6, 22]	3	[5, 6, 22]	0.333333	0.166667	2	16.5	1.5	0.5	1
24	melanom		64	M	n	57	180	1		[3, 4, 4]	3	[3, 4, 4]	1	0.223333	1	0	3	0	0
25	melanom		68	F	n	240	240	0	y	[17, 20, 57]	3	[17, 20, 57]	-1	0.666667	3	19.5	1	0	3
26	melanom		65	M	y	0	3	0	y	[4, 8, 19]	3	[4, 8, 19]	-1	0.666667	3	7	1	0	3
27	melanom		77	F	n	72	60	0	n	[5, 5, 26]	3	[5, 5, 26]	0.333333	0	2	21	1.5	0.5	1
28	melanom		54	F	y	0	5	0	y	[5, 9, 10, 12]	4	[5, 9, 10, 12]	0	0.165	3	3.3	1.33333	0.471405	2
29	melanom		68	M	n	12	15	1		[4, 7, 8, 9]	4	[4, 7, 8, 9]	0	0.5625	2	3.5	2	1	1
30	melanom		73	M	n	36	82	1		[5, 6, 9, 16]	4	[5, 6, 9, 16]	0	0.1925	3	5.2	1.33333	0.471405	2
31	melanom		66	M	n	24	34	0	y	[3, 6, 7, 9]	4	[3, 6, 7, 9]	0	0.165	3	2.8	1.33333	0.471405	2
32	melanom		76	F	n	23	26	0	n	[5, 6, 6, 15]	4	[5, 6, 6, 15]	0.5	0.1675	2	9.3	2	1	1
33	melanom		47	F	n	24	48	1		[6, 10, 28, 45]	4	[6, 10, 28, 45]	-1	0.5	4	12.6667	1	0	4
34	melanom		78	M	y	0	19	0	y	[4, 4, 7, 11, 12]	5	[4, 4, 7, 11, 12]	0.6	0.154	3	3.7	1.66667	0.471405	1
35	melanom		51	M	n	13	19	0	y	[8, 11, 14, 15, 25]	5	[8, 11, 14, 15, 25]	-0.2	0.172	4	5.5	1.25	0.433013	3
36	melanom		72	F	n	31	79	0	y	[5, 6, 9, 13, 25, 32]	6	[5, 6, 9, 13, 25, 32]	-0.333333	0.146667	5	6.6	1.2	0.4	4
37	melanom		68	M	y	0	24	0	y	[5, 7, 7, 9, 13, 21]	6	[5, 7, 7, 9, 13, 21]	-0.333333	0.03	5	3.925	1.2	0.4	4
38	melanom		78	M	n	5	30	0	y	[4, 5, 11, 17, 31, 39]	6	[4, 5, 11, 17, 31, 39]	-0.333333	0.085	5	8.625	1.2	0.4	4
39	melanom		63	F	y	0	84	0	n	[4, 4, 6, 7, 8, 12]	6	[4, 4, 6, 7, 8, 12]	0.333333	0.336667	3	3.95	2	0.816497	1
40	melanom		72	M	n	24	30	0	y	[4, 4, 4, 6, 8, 8]	6	[4, 4, 4, 6, 8, 8]	0.666667	0.00166667	3	2	2	0.816497	1
41	melanom		57	M	n	20	30	0	y	[3, 3, 3, 4, 4, 4, 8]	7	[3, 3, 3, 4, 4, 4, 8]	0.714286	0.25	2	4	3.5	2.5	1
42	melanom		69	F	n	11	14	1		[7, 9, 10, 10, 14, 20, 23]	7	[7, 9, 10, 10, 14, 20, 23]	-0.142857	0.118571	5	3.9	1.4	0.8	4
43	melanom		75	F	y	0	61	0	y	[6, 7, 16, 16, 17, 19, 22, 23, 26]	9	[6, 7, 16, 16, 17, 19, 22, 23, 26]	0.555556	0.203333	5	4.875	1.8	0.748331	2
44	melanom		24	F	n	60	66	1		[4, 4, 5, 12, 13, 18, 35, 40, 80]	9	[4, 4, 5, 12, 13, 18, 35, 40, 80]	0.111111	0.18	6	15.14	1.5	0.763763	4
45	melanom		61	F	y	0	12	0	y	[4, 4, 5, 6, 7, 8, 8, 9, 10, 17]	10	[4, 4, 5, 6, 7, 8, 8, 9, 10, 17]	0.6	0.251	5	3.225	2	0.632456	1
46	melanom		14	M	n	30	30	1		[4, 4, 5, 6, 8, 9, 11, 14, 16, 26]	10	[4, 4, 5, 6, 8, 9, 11, 14, 16, 26]	0	0.078	8	3.12857	1.25	0.433013	6
47	melanom		66	M	y	0	1	0	y	[6, 7, 7, 7, 8, 9, 14, 16, 16, 27]	10	[6, 7, 7, 7, 8, 9, 14, 16, 16, 27]	0.6	0.168	5	5	2	1.09545	2
48	melanom		83	M	y	0	36	0	y	[3, 4, 4, 7, 8, 8, 8, 8, 8, 9, 9]	11	[3, 4, 4, 7, 8, 8, 8, 8, 8, 9, 9]	1	0.348182	2	4.1	5.5	2.5	0
49	melanom		47	M	y	0	18	0	y	[3, 4, 4, 5, 5, 6, 7, 7, 8, 10, 16]	11	[3, 4, 4, 5, 5, 6, 7, 7, 8, 10, 16]	0.636364	0.272727	5	3	2.2	0.979796	2
50	melanom		85	M	y	0	8	0	y	[4, 4, 4, 5, 6, 7, 8, 9, 9, 10, 11, 13]	12	[4, 4, 4, 5, 6, 7, 8, 9, 9, 10, 11, 13]	0.833333	0.223333	6	1.8	2	1	2
51	melanom		48	M	n	105	164	0	y	[4, 5, 5, 5, 6, 6, 10, 11, 11, 12, 14, 16, 20]	13	[4, 5, 5, 5, 6, 6, 10, 11, 11, 12, 14, 16, 20]	0.384615	0.384615	5	3.75	2.6	2.05913	3
52	melanom		57	M	n	8	24	0	y	[4, 5, 5, 5, 7, 8, 8, 9, 9, 9, 10, 10, 12]	13	[4, 5, 5, 5, 7, 8, 8, 9, 9, 9, 10, 10, 12]	0.846154	0.0792308	6	1.4	2.16667	1.06719	2
53	melanom		62	F	n	7	16	0	y	[6, 8, 8, 10, 10, 10, 12, 12, 12, 14, 16, 19, 21]	13	[6, 8, 8, 10, 10, 10, 12, 12, 12, 14, 16, 19, 21]	0.230769	0.00384615	8	2.12857	1.625	0.856957	5
54	melanom		76	M	y	0	1	0	y	[4, 4, 4, 5, 5, 5, 5, 6, 7, 8, 9, 9, 17, 22]	14	[4, 4, 4, 5, 5, 5, 5, 6, 7, 8, 9, 9, 17, 22]	0.714286	0.266429	5	4.3	2.8	2.22711	2
55	melanom		40	M	y	0	11	0	y	[3, 3, 3, 3, 4, 4, 4, 5, 5, 5, 5, 6, 6, 7, 7, 7, 10, 15, 27]	19	[3, 3, 3, 3, 4, 4, 4, 5, 5, 5, 5, 6, 6, 7, 7, 7, 10, 15, 27]	0.684211	0.166316	6	4.7	3.16667	2.33928	3
56	melanom		74	F	n	2	9	0	y	[3, 3, 4, 4, 4, 4, 5, 5, 6, 6, 7, 7, 8, 9, 9, 9, 9, 10, 12, 12, 18]	21	[3, 3, 4, 4, 4, 4, 5, 5, 6, 6, 7, 7, 8, 9, 9, 9, 9, 10, 12, 12, 18]	0.904762	0.380952	5	3.5	4.2	2.56125	1
57	melanom		62	M	n	6	6	1		[4, 5, 6, 7, 7, 7, 8, 8, 8, 9, 10, 10, 11, 12, 13, 22, 33, 33, 37, 41, 56]	21	[4, 5, 6, 7, 7, 7, 8, 8, 8, 9, 10, 10, 11, 12, 13, 22, 33, 33, 37, 41, 56]	0.619048	0.309524	9	6.375	2.33333	1.63299	4
58	melanom		44	M	n	36	54	0	y	[3, 3, 4, 4, 4, 4, 5, 5, 5, 5, 5, 7, 8, 8, 8, 9, 9, 10, 10, 14, 15, 20]	22	[3, 3, 4, 4, 4, 4, 5, 5, 5, 5, 5, 7, 8, 8, 8, 9, 9, 10, 10, 14, 15, 20]	0.909091	0.138182	8	2.28571	2.75	1.85405	3
59	melanom		83	M	y	0	3	0	y	[4, 5, 5, 5, 5, 6, 6, 7, 8, 8, 9, 9, 9, 10, 10, 11, 12, 13, 14, 15, 18, 19, 19, 25, 27, 28]	26	[4, 5, 5, 5, 5, 6, 6, 7, 8, 8, 9, 9, 9, 10, 10, 11, 12, 13, 14, 15, 18, 19, 19, 25, 27, 28]	0.923077	0.195	13	1.90833	2	1.61722	7
60	melanom		37	M	y	0	20	0	y	[5, 6, 8, 10, 10, 11, 11, 12, 13, 13, 14, 14, 15, 16, 17, 18, 18, 19, 19, 20, 21, 22, 22, 24, 27, 110]	26	[5, 6, 8, 10, 10, 11, 11, 12, 13, 13, 14, 14, 15, 16, 17, 18, 18, 19, 19, 20, 21, 22, 22, 24, 27, 110]	0.692308	0.193846	14	8.06923	1.85714	0.832993	6
61	melanom		62	F	y	0	12	0	y	[4, 8, 8, 10, 10, 11, 13, 16, 17, 18, 19, 20, 21, 21, 22, 24, 26, 26, 26, 26, 26, 34, 35, 40, 40, 104, 220]	27	[4, 8, 8, 10, 10, 11, 13, 16, 17, 18, 19, 20, 21, 21, 22, 24, 26, 26, 26, 26, 26, 34, 35, 40, 40, 104, 220]	0.555556	0.153704	14	16.6154	1.92857	1.09963	6
62	melanom		85	F	n	52	55	0	y	[3, 3, 4, 4, 4, 4, 4, 5, 5, 5, 7, 7, 8, 8, 8, 10, 10, 10, 10, 11, 13, 13, 13, 14, 26, 30, 45]	27	[3, 3, 4, 4, 4, 4, 4, 5, 5, 5, 7, 7, 8, 8, 8, 10, 10, 10, 10, 11, 13, 13, 13, 14, 26, 30, 45]	0.777778	0.314444	7	6.83333	3.85714	3.0439	3
63	melanom		60	F	y	0	14	1		[3, 4, 5, 5, 5, 6, 6, 7, 7, 7, 8, 8, 8, 8, 9, 10, 11, 11, 12, 12, 12, 12, 13, 15, 16, 21, 22, 42, 48]	29	[3, 4, 5, 5, 5, 6, 6, 7, 7, 7, 8, 8, 8, 8, 9, 10, 11, 11, 12, 12, 12, 12, 13, 15, 16, 21, 22, 42, 48]	0.793103	0.104483	14	3.46154	2.07143	1.38689	7
64	melanom		72	F	y	0	9	0	y	[3, 4, 4, 4, 4, 4, 4, 4, 5, 5, 6, 6, 7, 7, 7, 8, 8, 8, 8, 9, 9, 11, 11, 11, 11, 12, 12, 12, 15, 15, 17, 25, 28]	33	[3, 4, 4, 4, 4, 4, 4, 4, 5, 5, 6, 6, 7, 7, 7, 8, 8, 8, 8, 9, 9, 11, 11, 11, 11, 12, 12, 12, 15, 15, 17, 25, 28]	0.818182	0.157879	10	2.66667	3.3	2.68514	3
65	melanom		62	M	n	60	132	0	y	[4, 5, 6, 6, 7, 7, 8, 9, 9, 9, 10, 11, 11, 11, 11, 11, 11, 11, 12, 13, 13, 13, 13, 13, 15, 15, 16, 18, 19, 19, 20, 23, 23, 24, 29, 29]	36	[4, 5, 6, 6, 7, 7, 8, 9, 9, 9, 10, 11, 11, 11, 11, 11, 11, 11, 12, 13, 13, 13, 13, 13, 15, 15, 16, 18, 19, 19, 20, 23, 23, 24, 29, 29]	0.944444	0.205	10	2.75556	3.6	1.85472	0
66	melanom		38	F	n	4	55	1		[3, 3, 3, 4, 4, 4, 5, 5, 5, 5, 5, 5, 5, 5, 5, 5, 6, 6, 6, 6, 6, 7, 7, 7, 7, 7, 8, 8, 8, 8, 9, 10, 11, 11, 12, 13, 14, 15, 20]	39	[3, 3, 3, 4, 4, 4, 5, 5, 5, 5, 5, 5, 5, 5, 5, 5, 6, 6, 6, 6, 6, 7, 7, 7, 7, 7, 8, 8, 8, 8, 9, 10, 11, 11, 12, 13, 14, 15, 20]	0.897436	0.104359	12	1.54545	3.25	2.80253	6
67	melanom		72	F	n	80	94	0	y	[3, 3, 3, 4, 4, 4, 4, 4, 4, 5, 5, 5, 5, 5, 6, 6, 6, 7, 7, 7, 7, 7, 7, 7, 8, 8, 8, 9, 9, 9, 10, 11, 11, 11, 11, 11, 11, 12, 12, 13, 13, 21, 32, 59, 66]	45	[3, 3, 3, 4, 4, 4, 4, 4, 4, 5, 5, 5, 5, 5, 6, 6, 6, 7, 7, 7, 7, 7, 7, 7, 8, 8, 8, 9, 9, 9, 10, 11, 11, 11, 11, 11, 11, 12, 12, 13, 13, 21, 32, 59, 66]	0.822222	0.247778	10	6.88889	4.5	3.29393	4
68	melanom		66	F	y	0	9	0	y	[2, 3, 4, 4, 4, 4, 4, 4, 4, 4, 4, 5, 5, 5, 5, 5, 5, 5, 5, 5, 5, 5, 5, 5, 6, 6, 6, 6, 6, 6, 7, 7, 7, 7, 7, 8, 10, 11, 11, 11, 17, 20, 20, 20, 21, 32]	46	[2, 3, 4, 4, 4, 4, 4, 4, 4, 4, 4, 5, 5, 5, 5, 5, 5, 5, 5, 5, 5, 5, 5, 5, 6, 6, 6, 6, 6, 6, 7, 7, 7, 7, 7, 8, 10, 11, 11, 11, 17, 20, 20, 20, 21, 32]	0.869565	0.219348	8	4.28571	5.75	5.60692	2
69	melanom		42	M	n	24	36	0	y	[4, 4, 4, 4, 4, 4, 5, 5, 5, 5, 6, 6, 6, 7, 7, 7, 7, 8, 8, 8, 8, 8, 8, 8, 8, 8, 9, 9, 9, 10, 10, 10, 10, 10, 11, 11, 11, 11, 13, 14, 14, 14, 15, 21, 26, 30, 31]	47	[4, 4, 4, 4, 4, 4, 5, 5, 5, 5, 6, 6, 6, 7, 7, 7, 7, 8, 8, 8, 8, 8, 8, 8, 8, 8, 9, 9, 9, 10, 10, 10, 10, 10, 11, 11, 11, 11, 13, 14, 14, 14, 15, 21, 26, 30, 31]	0.87234	0.348511	9	3.3375	5.22222	4.18404	4
70	melanom		54	M	n	11	15	0	y	[3, 3, 4, 4, 4, 4, 4, 4, 4, 5, 5, 5, 5, 5, 5, 5, 6, 6, 7, 7, 8, 8, 8, 8, 8, 9, 10, 10, 10, 11, 11, 11, 12, 12, 12, 12, 12, 14, 14, 15, 17, 18, 18, 24, 25, 26, 26, 44, 74]	49	[3, 3, 4, 4, 4, 4, 4, 4, 4, 5, 5, 5, 5, 5, 5, 5, 6, 6, 7, 7, 8, 8, 8, 8, 8, 9, 10, 10, 10, 11, 11, 11, 12, 12, 12, 12, 12, 14, 14, 15, 17, 18, 18, 24, 25, 26, 26, 44, 74]	0.918367	0.20102	12	6.36364	4.08333	2.8419	2
71	melanom		58	F	y	36	1	0	y	[3, 3, 4, 4, 4, 4, 4, 4, 5, 5, 5, 5, 5, 5, 5, 6, 6, 6, 6, 6, 6, 6, 6, 6, 6, 6, 7, 7, 7, 7, 8, 8, 8, 8, 8, 9, 9, 9, 9, 10, 10, 11, 11, 12, 12, 13, 13, 14, 16, 17, 18, 21, 21, 24, 26]	55	[3, 3, 4, 4, 4, 4, 4, 4, 5, 5, 5, 5, 5, 5, 5, 6, 6, 6, 6, 6, 6, 6, 6, 6, 6, 6, 7, 7, 7, 7, 8, 8, 8, 8, 8, 9, 9, 9, 9, 10, 10, 11, 11, 12, 12, 13, 13, 14, 16, 17, 18, 21, 21, 24, 26]	0.890909	0.165273	14	1.69231	3.92857	3.86309	5
72	melanom		63	F	y	0	88	0	y	[4, 4, 4, 5, 5, 5, 5, 5, 5, 5, 5, 6, 6, 6, 6, 6, 6, 6, 6, 6, 6, 6, 7, 7, 7, 7, 7, 8, 8, 8, 9, 10, 10, 10, 10, 11, 11, 11, 12, 12, 14, 14, 14, 15, 15, 16, 16, 18, 18, 20, 20, 25, 27, 29, 30, 36, 39]	57	[4, 4, 4, 5, 5, 5, 5, 5, 5, 5, 5, 6, 6, 6, 6, 6, 6, 6, 6, 6, 6, 6, 7, 7, 7, 7, 7, 8, 8, 8, 9, 10, 10, 10, 10, 11, 11, 11, 12, 12, 14, 14, 14, 15, 15, 16, 16, 18, 18, 20, 20, 25, 27, 29, 30, 36, 39]	0.859649	0.0719298	18	2	3.16667	3.02306	6
73	melanom		56	M	y	0	6	0	y	[3, 4, 4, 4, 5, 5, 5, 5, 5, 6, 6, 6, 6, 7, 7, 7, 7, 7, 8, 8, 8, 8, 8, 9, 9, 9, 9, 10, 10, 10, 10, 10, 10, 10, 10, 11, 11, 11, 11, 11, 11, 12, 12, 12, 13, 13, 13, 13, 13, 16, 16, 16, 20, 20, 21, 22, 23, 24, 26, 31, 39]	61	[3, 4, 4, 4, 5, 5, 5, 5, 5, 6, 6, 6, 6, 7, 7, 7, 7, 7, 8, 8, 8, 8, 8, 9, 9, 9, 9, 10, 10, 10, 10, 10, 10, 10, 10, 11, 11, 11, 11, 11, 11, 12, 12, 12, 13, 13, 13, 13, 13, 16, 16, 16, 20, 20, 21, 22, 23, 24, 26, 31, 39]	0.868852	0.0163934	19	1.94444	3.21053	2.06675	7
74	melanom		37	F	n	45	52	1		[3, 4, 4, 4, 4, 4, 4, 4, 5, 5, 5, 5, 5, 5, 5, 5, 5, 5, 5, 5, 5, 5, 5, 5, 5, 6, 6, 6, 6, 6, 6, 6, 6, 6, 6, 6, 6, 6, 6, 6, 6, 7, 7, 7, 7, 7, 7, 7, 7, 7, 7, 7, 7, 7, 8, 8, 8, 8, 8, 8, 8, 8, 8, 8, 8, 8, 8, 8, 8, 8, 8, 8, 8, 9, 9, 9, 9, 9, 9, 9, 9, 9, 9, 9, 9, 9, 9, 11, 11, 11, 11, 11, 11, 12, 12, 12, 12, 12, 12, 13, 14, 14, 14, 15, 20]	105	[3, 4, 4, 4, 4, 4, 4, 4, 5, 5, 5, 5, 5, 5, 5, 5, 5, 5, 5, 5, 5, 5, 5, 5, 5, 6, 6, 6, 6, 6, 6, 6, 6, 6, 6, 6, 6, 6, 6, 6, 6, 7, 7, 7, 7, 7, 7, 7, 7, 7, 7, 7, 7, 7, 8, 8, 8, 8, 8, 8, 8, 8, 8, 8, 8, 8, 8, 8, 8, 8, 8, 8, 8, 9, 9, 9, 9, 9, 9, 9, 9, 9, 9, 9, 9, 9, 9, 11, 11, 11, 11, 11, 11, 12, 12, 12, 12, 12, 12, 13, 14, 14, 14, 15, 20]	0.961905	0.0191429	11	1.6	9.54545	6.24301	2
75	melanom		69	F	n	12	15	0	y	[3, 4, 4, 4, 4, 4, 4, 4, 4, 4, 4, 4, 4, 4, 4, 4, 4, 4, 4, 4, 4, 4, 4, 4, 4, 4, 4, 4, 4, 4, 4, 4, 4, 4, 4, 4, 4, 4, 4, 4, 5, 5, 5, 5, 5, 5, 5, 5, 5, 5, 5, 5, 5, 5, 5, 5, 5, 5, 5, 5, 5, 5, 5, 5, 5, 5, 5, 5, 5, 5, 5, 5, 5, 5, 5, 5, 5, 5, 5, 5, 5, 5, 5, 6, 6, 6, 6, 6, 6, 6, 6, 6, 6, 6, 6, 6, 6, 6, 6, 7, 7, 7, 7, 7, 7, 8, 8, 8, 10, 10, 11, 11, 12, 13, 16, 17, 17, 17, 19, 20, 23, 23, 24, 29]	124	[3, 4, 4, 4, 4, 4, 4, 4, 4, 4, 4, 4, 4, 4, 4, 4, 4, 4, 4, 4, 4, 4, 4, 4, 4, 4, 4, 4, 4, 4, 4, 4, 4, 4, 4, 4, 4, 4, 4, 4, 5, 5, 5, 5, 5, 5, 5, 5, 5, 5, 5, 5, 5, 5, 5, 5, 5, 5, 5, 5, 5, 5, 5, 5, 5, 5, 5, 5, 5, 5, 5, 5, 5, 5, 5, 5, 5, 5, 5, 5, 5, 5, 5, 6, 6, 6, 6, 6, 6, 6, 6, 6, 6, 6, 6, 6, 6, 6, 6, 7, 7, 7, 7, 7, 7, 8, 8, 8, 10, 10, 11, 11, 12, 13, 16, 17, 17, 17, 19, 20, 23, 23, 24, 29]	0.983871	0.184758	13	2.08333	9.53846	17.5701	6
76	melanom		80	M	n	27	4	0	y	[4, 4, 4, 4, 4, 4, 4, 4, 4, 5, 5, 5, 5, 5, 5, 5, 5, 5, 5, 5, 5, 5, 5, 5, 5, 5, 5, 5, 6, 6, 6, 6, 6, 6, 6, 6, 6, 6, 6, 6, 6, 6, 6, 6, 6, 6, 6, 6, 6, 6, 6, 6, 6, 6, 6, 6, 6, 6, 6, 6, 6, 6, 7, 7, 7, 7, 7, 7, 7, 7, 7, 7, 7, 7, 7, 7, 7, 7, 7, 7, 7, 7, 7, 8, 8, 8, 8, 8, 8, 8, 8, 8, 8, 8, 8, 8, 8, 8, 8, 9, 9, 9, 9, 9, 9, 10, 10, 10, 10, 10, 10, 10, 10, 10, 11, 11, 11, 11, 11, 11, 12, 12, 12, 12, 15]	125	[4, 4, 4, 4, 4, 4, 4, 4, 4, 5, 5, 5, 5, 5, 5, 5, 5, 5, 5, 5, 5, 5, 5, 5, 5, 5, 5, 5, 6, 6, 6, 6, 6, 6, 6, 6, 6, 6, 6, 6, 6, 6, 6, 6, 6, 6, 6, 6, 6, 6, 6, 6, 6, 6, 6, 6, 6, 6, 6, 6, 6, 6, 7, 7, 7, 7, 7, 7, 7, 7, 7, 7, 7, 7, 7, 7, 7, 7, 7, 7, 7, 7, 7, 8, 8, 8, 8, 8, 8, 8, 8, 8, 8, 8, 8, 8, 8, 8, 8, 9, 9, 9, 9, 9, 9, 10, 10, 10, 10, 10, 10, 10, 10, 10, 11, 11, 11, 11, 11, 11, 12, 12, 12, 12, 15]	0.984	0.05056	9	1.3625	13.8889	10.1154	1
77	melanom		29	M	n	12	12	1		[2, 5, 5, 5, 5, 5, 5, 5, 5, 5, 5, 5, 5, 5, 5, 5, 5, 5, 5, 5, 5, 6, 6, 6, 6, 6, 6, 6, 6, 6, 7, 7, 7, 7, 7, 7, 7, 7, 7, 7, 7, 7, 7, 7, 7, 7, 7, 7, 7, 7, 7, 7, 7, 8, 8, 8, 8, 8, 8, 8, 8, 8, 8, 8, 8, 8, 8, 8, 8, 8, 8, 8, 8, 8, 8, 8, 8, 8, 8, 8, 8, 8, 8, 8, 8, 8, 8, 8, 8, 8, 9, 9, 9, 9, 9, 9, 10, 10, 10, 10, 11, 11, 11, 11, 11, 11, 11, 11, 11, 11, 11, 11, 11, 11, 11, 11, 11, 11, 11, 11, 11, 11, 11, 11…	150	[2, 5, 5, 5, 5, 5, 5, 5, 5, 5, 5, 5, 5, 5, 5, 5, 5, 5, 5, 5, 5, 6, 6, 6, 6, 6, 6, 6, 6, 6, 7, 7, 7, 7, 7, 7, 7, 7, 7, 7, 7, 7, 7, 7, 7, 7, 7, 7, 7, 7, 7, 7, 7, 8, 8, 8, 8, 8, 8, 8, 8, 8, 8, 8, 8, 8, 8, 8, 8, 8, 8, 8, 8, 8, 8, 8, 8, 8, 8, 8, 8, 8, 8, 8, 8, 8, 8, 8, 8, 8, 9, 9, 9, 9, 9, 9, 10, 10, 10, 10, 11, 11, 11, 11, 11, 11, 11, 11, 11, 11, 11, 11, 11, 11, 11, 11, 11, 11, 11, 11, 11, 11, 11, 11…	0.96	0.352267	13	2.83333	11.5385	18.8827	5
1	Pancreas		40	F	y	0	7	0	y	[10]	1	[10]	1	0	1	0	1	0	1
2	Pancreas		63	M	y	0	44	0	y	[5]	1	[5]	1	0	1	0	1	0	1
3	Pancreas		50	F	n	17	29	0	y	[17, 20]	2	[17, 20]	-1	1	2	1	1	0	2
4	Pancreas		63	M	y	0	32	0	y	[7, 7]	2	[7, 7]	1	0	1	0	2	0	0
5	Pancreas		62	M	y	0	5	0	y	[5, 5]	2	[5, 5]	1	0	1	0	2	0	0
6	Pancreas		76	M	y	0	0	0	y	[4, 9]	2	[4, 9]	-1	0.09	2	4.4	1	0	2
7	Pancreas		84	M	y	0	5	0	y	[5, 6]	2	[5, 6]	1	0.25	1	0	2	0	0
8	Pancreas		75	F	y	0	7	1		[9, 9, 9]	3	[9, 9, 9]	1	0	1	0	3	0	0
9	Pancreas		61	M	y	0	49	0	y	[4, 4, 10]	3	[4, 4, 10]	0.333333	0.0133333	2	5.8	1.5	0.5	1
10	Pancreas		65	F	y	0	22	0	y	[6, 6, 8]	3	[6, 6, 8]	0.333333	0.03	2	1.7	1.5	0.5	1
11	Pancreas		67	F	n	28	30	0	y	[4, 4, 4]	3	[4, 4, 4]	1	0	1	0	3	0	0
12	Pancreas		39	M	y	0	8	1		[6, 6, 6, 6, 6]	5	[6, 6, 6, 6, 6]	1	0	1	0	5	0	0
13	Pancreas		79	F	y	0	10	0	y	[7, 7, 8, 9, 9, 9]	6	[7, 7, 8, 9, 9, 9]	1	0.133333	2	1.4	3	0	0
14	Pancreas		69	M	y	0	1	0	y	[4, 4, 5, 10, 10, 10]	6	[4, 4, 5, 10, 10, 10]	1	0.13	2	5.4	3	0	0
15	Pancreas		77	M	y	0	1	0	y	[4, 5, 6, 7, 8, 13]	6	[4, 5, 6, 7, 8, 13]	0.333333	0.333333	4	2.66667	1.5	0.5	2
16	Pancreas		59	F	y	0	10	0	y	[4, 4, 4, 4, 5, 9]	6	[4, 4, 4, 4, 5, 9]	0.666667	0.175	2	4.3	3	2	1
17	Pancreas		62	M	y	0	24	0	y	[4, 4, 4, 4, 7, 7, 7]	7	[4, 4, 4, 4, 7, 7, 7]	1	0.177143	2	2.2	3.5	0.5	0
18	Pancreas		49	M	y	0	7	0	y	[5, 6, 6, 6, 6, 8, 19, 25, 27]	9	[5, 6, 6, 6, 6, 8, 19, 25, 27]	0.111111	0.0988889	5	5.275	1.8	1.6	4
19	Pancreas		72	M	n	34	50	0	y	[4, 4, 4, 4, 4, 4, 4, 4, 4, 5]	10	[4, 4, 4, 4, 4, 4, 4, 4, 4, 5]	1	0.09	1	0	10	0	0
20	Pancreas		52	M	y	0	10	0	y	[6, 6, 6, 6, 6, 7, 7, 12, 12, 14, 14]	11	[6, 6, 6, 6, 6, 7, 7, 12, 12, 14, 14]	1	0.493636	2	6.7	5.5	1.5	0
21	Pancreas		73	F	y	0	8	0	y	[3, 4, 4, 5, 5, 5, 5, 9, 10, 10, 10, 10]	12	[3, 4, 4, 5, 5, 5, 5, 9, 10, 10, 10, 10]	1	0.0858333	4	2.3	3	1.58114	1
22	Pancreas		76	M	y	0	4	0	y	[4, 4, 4, 4, 4, 4, 4, 4, 5, 5, 5, 5]	12	[4, 4, 4, 4, 4, 4, 4, 4, 5, 5, 5, 5]	1	0.223333	1	0	12	0	0
23	Pancreas		74	M	y	0	2	1		[4, 4, 5, 5, 5, 6, 6, 7, 7, 7, 7, 7]	12	[4, 4, 5, 5, 5, 6, 6, 7, 7, 7, 7, 7]	1	0.305833	2	1.9	6	1	0
24	Pancreas		60	F	y	0	5	1		[5, 6, 6, 7, 7, 7, 7, 7, 8, 8, 8, 17, 17]	13	[5, 6, 6, 7, 7, 7, 7, 7, 8, 8, 8, 17, 17]	1	0.127692	4	3.96667	3.25	1.08972	0
25	Pancreas		68	F	y	0	21	0	y	[4, 4, 4, 4, 5, 5, 5, 5, 5, 5, 5, 6, 6]	13	[4, 4, 4, 4, 5, 5, 5, 5, 5, 5, 5, 6, 6]	1	0.461538	1	0	13	0	0
26	Pancreas		72	F	y	0	6	0	y	[4, 4, 7, 8, 8, 8, 8, 9, 9, 9, 10, 10, 13]	13	[4, 4, 7, 8, 8, 8, 8, 9, 9, 9, 10, 10, 13]	0.846154	0.0807692	5	2.25	2.6	1.35647	1
27	Pancreas		72	F	y	0	4	0	y	[5, 6, 6, 6, 7, 7, 7, 7, 7, 7, 7, 7, 7, 7]	14	[5, 6, 6, 6, 7, 7, 7, 7, 7, 7, 7, 7, 7, 7]	1	0.174286	2	1.9	7	3	0
28	Pancreas		73	M	y	0	6	0	y	[3, 3, 4, 4, 5, 5, 5, 5, 5, 6, 6, 7, 9, 9]	14	[3, 3, 4, 4, 5, 5, 5, 5, 5, 6, 6, 7, 9, 9]	0.857143	0.259286	4	2	3.5	1.11803	0
29	Pancreas		69	F	y	0	31	0	y	[3, 3, 3, 3, 3, 3, 3, 3, 3, 4, 4, 4, 4, 4]	14	[3, 3, 3, 3, 3, 3, 3, 3, 3, 4, 4, 4, 4, 4]	1	0.232857	1	0	14	0	0
30	Pancreas		49	M	y	0	21	0	y	[3, 3, 4, 5, 6, 6, 6, 7, 10, 11, 15, 17, 23, 24, 26]	15	[3, 3, 4, 5, 6, 6, 6, 7, 10, 11, 15, 17, 23, 24, 26]	0.466667	0.249333	7	3.73333	2.14286	1.35526	3
31	Pancreas		74	M	y	0	10	0	y	[3, 3, 3, 3, 4, 4, 4, 4, 4, 5, 5, 5, 5, 6, 6, 7, 7, 9, 10]	19	[3, 3, 3, 3, 4, 4, 4, 4, 4, 5, 5, 5, 5, 6, 6, 7, 7, 9, 10]	1	0.496842	4	1.93333	4.75	4.91808	2
32	Pancreas		67	M	y	0	6	0	y	[4, 4, 4, 4, 5, 5, 5, 5, 5, 5, 6, 6, 6, 6, 7, 7, 7, 7, 7, 7, 10, 11, 11]	23	[4, 4, 4, 4, 5, 5, 5, 5, 5, 5, 6, 6, 6, 6, 7, 7, 7, 7, 7, 7, 10, 11, 11]	1	0.309565	3	2.9	7.66667	3.29983	0
33	Pancreas		82	M	y	0	8	0	y	[3, 3, 3, 3, 4, 4, 4, 4, 4, 4, 4, 4, 4, 5, 5, 5, 5, 5, 5, 6, 6, 6, 6, 6, 6]	25	[3, 3, 3, 3, 4, 4, 4, 4, 4, 4, 4, 4, 4, 5, 5, 5, 5, 5, 5, 6, 6, 6, 6, 6, 6]	1	0.2992	2	1.7	12.5	0.5	0
34	Pancreas		87	F	y	0	15	0	y	[3, 3, 3, 4, 4, 4, 4, 4, 4, 4, 5, 5, 5, 5, 5, 5, 5, 5, 5, 5, 7, 8, 9, 9, 9, 11, 11, 11, 11]	29	[3, 3, 3, 4, 4, 4, 4, 4, 4, 4, 5, 5, 5, 5, 5, 5, 5, 5, 5, 5, 7, 8, 9, 9, 9, 11, 11, 11, 11]	1	0.137931	5	1.75	5.8	3.48712	0
35	Pancreas		33	M	y	0	27	0	y	[5, 5, 5, 6, 8, 9, 10, 10, 10, 10, 10, 11, 11, 15, 15, 15, 15, 15, 16, 17, 20, 20, 20, 20, 20, 20, 20, 22, 25, 25, 25]	31	[5, 5, 5, 6, 8, 9, 10, 10, 10, 10, 10, 11, 11, 15, 15, 15, 15, 15, 16, 17, 20, 20, 20, 20, 20, 20, 20, 22, 25, 25, 25]	0.870968	0.140645	8	2.85714	3.875	2.14695	1
36	Pancreas		80	F	y	0	1	0	y	[3, 3, 3, 3, 3, 4, 4, 4, 4, 4, 4, 4, 4, 4, 4, 4, 4, 4, 4, 4, 4, 4, 4, 4, 6, 7, 7, 7, 7, 7, 7, 7, 7, 7, 7, 7, 12, 13, 14, 14]	40	[3, 3, 3, 3, 3, 4, 4, 4, 4, 4, 4, 4, 4, 4, 4, 4, 4, 4, 4, 4, 4, 4, 4, 4, 6, 7, 7, 7, 7, 7, 7, 7, 7, 7, 7, 7, 12, 13, 14, 14]	1	0.1675	4	3.3	10	9.05539	0
37	Pancreas		74	M	y	0	20	0	y	[5, 5, 5, 5, 5, 5, 5, 5, 5, 5, 5, 5, 5, 5, 5, 5, 5, 5, 5, 5, 5, 5, 5, 6, 7, 7, 7, 7, 7, 7, 12, 12, 12, 12, 12, 12, 12, 12, 12, 12, 12, 14, 15]	43	[5, 5, 5, 5, 5, 5, 5, 5, 5, 5, 5, 5, 5, 5, 5, 5, 5, 5, 5, 5, 5, 5, 5, 6, 7, 7, 7, 7, 7, 7, 12, 12, 12, 12, 12, 12, 12, 12, 12, 12, 12, 14, 15]	1	0.032093	4	3.16667	10.75	7.75806	0
38	Pancreas		85	F	y	0	7	0	y	[3, 3, 4, 4, 4, 4, 5, 8, 8, 8, 8, 8, 8, 8, 8, 8, 8, 8, 8, 8, 8, 8, 8, 8, 8, 8, 10, 12, 12, 13, 13, 13, 13, 13, 15, 16, 16, 18, 18, 18, 18, 18, 18, 20, 20]	45	[3, 3, 4, 4, 4, 4, 5, 8, 8, 8, 8, 8, 8, 8, 8, 8, 8, 8, 8, 8, 8, 8, 8, 8, 8, 8, 10, 12, 12, 13, 13, 13, 13, 13, 15, 16, 16, 18, 18, 18, 18, 18, 18, 20, 20]	0.911111	0.122222	7	2.66667	6.42857	5.60248	1
39	Pancreas		61	F	y	0	22	0	y	[4, 4, 4, 4, 4, 4, 4, 5, 5, 5, 5, 5, 5, 5, 5, 5, 5, 5, 5, 5, 5, 5, 5, 5, 7, 8, 8, 8, 8, 8, 8, 8, 8, 8, 8, 8, 8, 8, 8, 8, 8, 9, 9, 10, 10, 10, 10, 10, 10, 10, 10, 11, 13]	53	[4, 4, 4, 4, 4, 4, 4, 5, 5, 5, 5, 5, 5, 5, 5, 5, 5, 5, 5, 5, 5, 5, 5, 5, 7, 8, 8, 8, 8, 8, 8, 8, 8, 8, 8, 8, 8, 8, 8, 8, 8, 9, 9, 10, 10, 10, 10, 10, 10, 10, 10, 11, 13]	0.924528	0.18566	4	2.7	13.25	8.89874	1
40	Pancreas		70	F	y	0	3	0	y	[7, 7, 7, 7, 8, 8, 8, 8, 8, 9, 9, 9, 9, 9, 9, 9, 10, 10, 10, 10, 10, 10, 10, 11, 11, 11, 11, 12, 12, 12, 13, 13, 13, 13, 13, 14, 14, 15, 15, 17, 18, 19, 19, 20, 20, 20, 21, 22, 23, 23, 23, 24, 25, 26, 27, 27]	56	[7, 7, 7, 7, 8, 8, 8, 8, 8, 9, 9, 9, 9, 9, 9, 9, 10, 10, 10, 10, 10, 10, 10, 11, 11, 11, 11, 12, 12, 12, 13, 13, 13, 13, 13, 14, 14, 15, 15, 17, 18, 19, 19, 20, 20, 20, 21, 22, 23, 23, 23, 24, 25, 26, 27, 27]	1	0.277679	11	1.99	5.09091	2.67835	0
41	Pancreas		66	M	y	0	2	0	y	[3, 3, 3, 4, 4, 4, 4, 4, 4, 4, 4, 4, 4, 4, 4, 5, 5, 5, 5, 5, 5, 6, 6, 6, 7, 7, 8, 11, 11, 11, 11, 12, 13, 13, 13, 15, 15, 15, 15, 16, 17, 18, 18, 20, 20, 20, 20, 20, 24, 24, 24, 26, 27, 30, 32, 33, 35, 35, 45, 45]	60	[3, 3, 3, 4, 4, 4, 4, 4, 4, 4, 4, 4, 4, 4, 4, 5, 5, 5, 5, 5, 5, 6, 6, 6, 7, 7, 8, 11, 11, 11, 11, 12, 13, 13, 13, 15, 15, 15, 15, 16, 17, 18, 18, 20, 20, 20, 20, 20, 24, 24, 24, 26, 27, 30, 32, 33, 35, 35, 45, 45]	0.966667	0.0851667	19	2.27778	3.15789	3.21613	7
42	Pancreas		72	F	y	0	13	0	y	[3, 4, 4, 4, 4, 4, 4, 4, 4, 5, 5, 5, 5, 5, 5, 5, 5, 5, 5, 5, 5, 5, 6, 6, 7, 7, 7, 7, 7, 7, 7, 8, 8, 8, 8, 8, 8, 8, 8, 8, 8, 8, 8, 9, 9, 9, 9, 9, 9, 9, 10, 10, 10, 11, 11, 11, 11, 12, 12, 12, 12, 12, 12, 12, 12, 12, 12, 13]	68	[3, 4, 4, 4, 4, 4, 4, 4, 4, 5, 5, 5, 5, 5, 5, 5, 5, 5, 5, 5, 5, 5, 6, 6, 7, 7, 7, 7, 7, 7, 7, 8, 8, 8, 8, 8, 8, 8, 8, 8, 8, 8, 8, 9, 9, 9, 9, 9, 9, 9, 10, 10, 10, 11, 11, 11, 11, 12, 12, 12, 12, 12, 12, 12, 12, 12, 12, 13]	0.970588	0.0594118	8	1.14286	8.5	3.80789	0
43	Pancreas		68	F	y	0	3	0	y	[4, 4, 4, 4, 4, 4, 4, 4, 4, 4, 4, 5, 5, 5, 5, 5, 5, 5, 5, 5, 5, 5, 5, 5, 5, 5, 5, 5, 5, 5, 5, 5, 5, 5, 5, 5, 5, 5, 5, 5, 5, 5, 5, 7, 7, 7, 7, 7, 7, 7, 7, 7, 7, 7, 7, 7, 7, 7, 7, 7, 7, 7, 7, 7, 7, 7, 7, 7, 7, 10, 10, 10, 10, 10, 10, 10, 10]	77	[4, 4, 4, 4, 4, 4, 4, 4, 4, 4, 4, 5, 5, 5, 5, 5, 5, 5, 5, 5, 5, 5, 5, 5, 5, 5, 5, 5, 5, 5, 5, 5, 5, 5, 5, 5, 5, 5, 5, 5, 5, 5, 5, 7, 7, 7, 7, 7, 7, 7, 7, 7, 7, 7, 7, 7, 7, 7, 7, 7, 7, 7, 7, 7, 7, 7, 7, 7, 7, 10, 10, 10, 10, 10, 10, 10, 10]	1	0.173896	3	2.55	25.6667	14.2906	0
1	Prostate		69	M	n	24	48	0	y	[6]	1	[6]	1	0	1	0	1	0	1
2	Prostate		77	M	y	0	13	0	y	[8, 8]	2	[8, 8]	1	0	1	0	2	0	0
3	Prostate		73	M	n	48	139	0	y	[12, 12]	2	[12, 12]	1	0	1	0	2	0	0
4	Prostate		62	M	y	0	18	0	y	[5, 8]	2	[5, 8]	-1	1	2	1	1	0	2
5	Prostate		62	M	n	0	100	0	y	[5, 5, 6]	3	[5, 5, 6]	1	0.223333	1	0	3	0	0
6	Prostate		76	M	y	0	60	1		[9, 11, 11]	3	[9, 11, 11]	0.333333	0.03	2	1.7	1.5	0.5	1
7	Prostate		84	M	y	0	2	0	y	[4, 5, 25]	3	[4, 5, 25]	0.333333	0.166667	2	20.5	1.5	0.5	1
8	Prostate		71	M	y	0	84	0	y	[6, 6, 7, 7]	4	[6, 6, 7, 7]	1	0.25	1	0	4	0	0
9	Prostate		70	M	n	156	157	0	y	[6, 6, 6, 7]	4	[6, 6, 6, 7]	1	0.19	1	0	4	0	0
10	Prostate		78	M	y	0	33	1		[5, 5, 5, 6]	4	[5, 5, 5, 6]	1	0.19	1	0	4	0	0
11	Prostate		80	M	n	48	144	0	y	[4, 4, 4, 4, 4]	5	[4, 4, 4, 4, 4]	1	0	1	0	5	0	0
12	Prostate		81	M	n	35	74	0	n	[11, 12, 13, 13, 13]	5	[11, 12, 13, 13, 13]	1	0.136	2	1.8	2.5	0.5	0
13	Prostate		77	M	n	29	56	0	y	[8, 12, 12, 12, 13]	5	[8, 12, 12, 12, 13]	0.6	0.202	2	3.7	2.5	1.5	1
14	Prostate		75	M	y	0	27	0	y	[5, 8, 9, 9, 9]	5	[5, 8, 9, 9, 9]	0.6	0.202	2	3.3	2.5	1.5	1
15	Prostate		70	M	n	60	96	1		[5, 6, 11, 11, 11]	5	[5, 6, 11, 11, 11]	1	0.142	2	5.1	2.5	0.5	0
16	Prostate		57	M	y	0	18	1		[3, 3, 3, 3, 3, 3, 4]	7	[3, 3, 3, 3, 3, 3, 4]	1	0.124286	1	0	7	0	0
17	Prostate		74	M	n	60	84	1		[4, 5, 5, 7, 8, 9, 10]	7	[4, 5, 5, 7, 8, 9, 10]	1	0.404286	3	2.05	2.33333	0.471405	0
18	Prostate		71	M	y	0	204	0	y	[5, 8, 8, 8, 9, 9, 9, 9, 10, 16]	10	[5, 8, 8, 8, 9, 9, 9, 9, 10, 16]	0.4	0.4	3	5.5	3.33333	3.29983	2
19	Prostate		86	M	y	0	3	1		[6, 6, 6, 6, 6, 6, 6, 6, 7, 7, 7, 7]	12	[6, 6, 6, 6, 6, 6, 6, 6, 7, 7, 7, 7]	1	0.223333	1	0	12	0	0
20	Prostate		76	M	y	0	4	0	y	[4, 4, 5, 5, 5, 5, 5, 5, 5, 6, 10, 10, 10]	13	[4, 4, 5, 5, 5, 5, 5, 5, 5, 6, 10, 10, 10]	0.846154	0.230769	2	5	6.5	3.5	0
21	Prostate		72	M	y	0	71	0	y	[4, 4, 4, 4, 4, 4, 4, 4, 5, 5, 5, 5, 5, 24]	14	[4, 4, 4, 4, 4, 4, 4, 4, 5, 5, 5, 5, 5, 24]	0.857143	0.22	2	19.6	7	6	1
22	Prostate		84	M	y	0	58	0	y	[4, 8, 8, 9, 9, 10, 10, 13, 14, 15, 15, 15, 15, 15, 16]	15	[4, 8, 8, 9, 9, 10, 10, 13, 14, 15, 15, 15, 15, 15, 16]	0.866667	0.122667	6	2.2	2.5	1.60728	1
23	Prostate		47	M	y	0	33	0	y	[7, 7, 7, 7, 7, 7, 7, 7, 7, 7, 7, 9, 10, 10, 10, 10]	16	[7, 7, 7, 7, 7, 7, 7, 7, 7, 7, 7, 9, 10, 10, 10, 10]	1	0.078125	2	2.5	8	3	0
24	Prostate		57	M	y	0	96	0	y	[5, 5, 5, 6, 6, 8, 10, 10, 10, 10, 10, 12, 13, 13, 13, 13, 18]	17	[5, 5, 5, 6, 6, 8, 10, 10, 10, 10, 10, 12, 13, 13, 13, 13, 18]	0.764706	0.124118	5	3.175	3.4	1.95959	2
25	Prostate		54	M	n	0	50	0	y	[3, 3, 3, 4, 4, 4, 5, 5, 5, 6, 6, 6, 6, 6, 7, 9, 9, 14, 63]	19	[3, 3, 3, 4, 4, 4, 5, 5, 5, 6, 6, 6, 6, 6, 7, 9, 9, 14, 63]	0.684211	0.216842	6	11.96	3.16667	2.11476	2
26	Prostate		61	M	y	0	96	0	y	[3, 3, 3, 4, 4, 4, 4, 4, 5, 5, 6, 6, 6, 7, 7, 7, 8, 8, 32, 40, 50]	21	[3, 3, 3, 4, 4, 4, 4, 4, 5, 5, 6, 6, 6, 7, 7, 7, 8, 8, 32, 40, 50]	0.714286	0.333333	6	9.2	3.5	3.2532	3
27	Prostate		60	M	y	0	84	0	y	[3, 3, 3, 3, 3, 3, 3, 3, 3, 3, 3, 3, 3, 3, 3, 4, 4, 4, 6, 6, 6, 6, 6]	23	[3, 3, 3, 3, 3, 3, 3, 3, 3, 3, 3, 3, 3, 3, 3, 4, 4, 4, 6, 6, 6, 6, 6]	1	0.131739	2	2.6	11.5	6.5	0
28	Prostate		68	M	y	0	28	0	y	[3, 3, 3, 3, 3, 3, 4, 4, 4, 4, 4, 4, 4, 4, 5, 5, 5, 5, 6, 6, 7, 7, 12, 12, 13, 21]	26	[3, 3, 3, 3, 3, 3, 4, 4, 4, 4, 4, 4, 4, 4, 5, 5, 5, 5, 6, 6, 7, 7, 12, 12, 13, 21]	0.923077	0.468846	4	5.66667	6.5	6.72681	1
29	Prostate		64	M	n	84	96	0	y	[4, 4, 4, 4, 4, 4, 4, 4, 4, 4, 4, 4, 4, 4, 4, 4, 5, 5, 6, 6, 6, 6, 7, 7, 7, 9, 9, 9, 10]	29	[4, 4, 4, 4, 4, 4, 4, 4, 4, 4, 4, 4, 4, 4, 4, 4, 5, 5, 6, 6, 6, 6, 7, 7, 7, 9, 9, 9, 10]	1	0.201379	3	2.55	9.66667	6.01849	0
30	Prostate		71	M	n	60	84	0	y	[4, 4, 4, 4, 4, 4, 4, 4, 5, 5, 5, 5, 5, 5, 5, 5, 5, 5, 5, 6, 6, 9, 9, 9, 10, 10, 10, 10, 10, 10, 10]	31	[4, 4, 4, 4, 4, 4, 4, 4, 5, 5, 5, 5, 5, 5, 5, 5, 5, 5, 5, 6, 6, 9, 9, 9, 10, 10, 10, 10, 10, 10, 10]	1	0.419355	2	5	15.5	5.5	0
31	Prostate		49	M	y	0	48	1		[4, 4, 4, 4, 4, 4, 4, 4, 4, 4, 4, 4, 4, 4, 4, 4, 4, 4, 4, 4, 4, 4, 4, 4, 4, 4, 4, 4, 4, 4, 4, 4, 4, 5, 5, 5, 5, 5, 5, 5, 5]	41	[4, 4, 4, 4, 4, 4, 4, 4, 4, 4, 4, 4, 4, 4, 4, 4, 4, 4, 4, 4, 4, 4, 4, 4, 4, 4, 4, 4, 4, 4, 4, 4, 4, 5, 5, 5, 5, 5, 5, 5, 5]	1	0.157073	1	0	41	0	0
32	Prostate		82	M	y	0	34	0	y	[4, 4, 4, 4, 4, 4, 4, 4, 4, 4, 4, 4, 4, 4, 4, 4, 5, 5, 5, 5, 5, 5, 5, 5, 5, 6, 6, 6, 6, 6, 6, 6, 6, 6, 7, 7, 7, 7, 7, 7, 7, 7, 7, 7, 8, 8, 8, 9, 9, 10, 14, 14, 15, 18, 18, 24]	56	[4, 4, 4, 4, 4, 4, 4, 4, 4, 4, 4, 4, 4, 4, 4, 4, 5, 5, 5, 5, 5, 5, 5, 5, 5, 6, 6, 6, 6, 6, 6, 6, 6, 6, 7, 7, 7, 7, 7, 7, 7, 7, 7, 7, 8, 8, 8, 9, 9, 10, 14, 14, 15, 18, 18, 24]	0.928571	0.0539286	10	2.22222	5.6	5.37029	3
33	Prostate		81	M	y	0	11	0	y	[4, 4, 4, 4, 4, 4, 4, 4, 4, 4, 4, 4, 5, 5, 5, 5, 5, 5, 5, 5, 5, 5, 5, 5, 5, 5, 5, 5, 8, 8, 8, 8, 8, 8, 8, 8, 8, 8, 8, 8, 8, 8, 8, 10, 10, 10, 10, 10, 10, 10, 10, 10, 10, 10, 10, 30]	56	[4, 4, 4, 4, 4, 4, 4, 4, 4, 4, 4, 4, 5, 5, 5, 5, 5, 5, 5, 5, 5, 5, 5, 5, 5, 5, 5, 5, 8, 8, 8, 8, 8, 8, 8, 8, 8, 8, 8, 8, 8, 8, 8, 10, 10, 10, 10, 10, 10, 10, 10, 10, 10, 10, 10, 30]	0.964286	0.159821	4	8.46667	14	9.61769	1
34	Prostate		58	M	n	36	96	1		[4, 4, 4, 4, 4, 4, 4, 4, 4, 4, 4, 4, 4, 4, 4, 4, 4, 4, 4, 4, 4, 4, 4, 4, 4, 4, 4, 4, 4, 4, 7, 7, 7, 7, 7, 7, 7, 7, 7, 7, 7, 7, 7, 7, 7, 7, 7, 7, 8, 8, 8, 8, 8, 8, 8, 8, 8, 8, 8, 8, 8, 8, 8, 8, 8, 8, 8, 8, 8, 8, 8, 8, 8, 8, 8, 8, 8, 8, 10, 10, 10, 10, 10, 10, 10, 10, 10, 10, 10, 10, 10, 10, 10, 10, 10, 10, 10, 10, 10, 10, 10, 10, 10, 10, 10, 10, 10, 10, 10, 10, 10, 10, 10, 10, 10, 10, 10, 10, 10, …	150	[4, 4, 4, 4, 4, 4, 4, 4, 4, 4, 4, 4, 4, 4, 4, 4, 4, 4, 4, 4, 4, 4, 4, 4, 4, 4, 4, 4, 4, 4, 7, 7, 7, 7, 7, 7, 7, 7, 7, 7, 7, 7, 7, 7, 7, 7, 7, 7, 8, 8, 8, 8, 8, 8, 8, 8, 8, 8, 8, 8, 8, 8, 8, 8, 8, 8, 8, 8, 8, 8, 8, 8, 8, 8, 8, 8, 8, 8, 10, 10, 10, 10, 10, 10, 10, 10, 10, 10, 10, 10, 10, 10, 10, 10, 10, 10, 10, 10, 10, 10, 10, 10, 10, 10, 10, 10, 10, 10, 10, 10, 10, 10, 10, 10, 10, 10, 10, 10, 10, …	0.986667	0.0848667	8	5.14286	18.75	20.2839	1
1	Sarcoma	rhabdo	74	F	y	0	17	0	y	[9, 13, 14, 17, 18, 22, 22, 23, 27, 29, 30, 30, 32, 37, 37, 41, 45, 46, 48, 49, 56, 62]	22	[9, 13, 14, 17, 18, 22, 22, 23, 27, 29, 30, 30, 32, 37, 37, 41, 45, 46, 48, 49, 56, 62]	0.454545	0.158636	13	4.41667	1.69231	0.721602	6
2	Sarcoma	leiomyo	57	F	y	0	14	0	y	[4, 5, 6, 6, 6, 6, 7, 7, 7, 8, 9, 14]	12	[4, 5, 6, 6, 6, 6, 7, 7, 7, 8, 9, 14]	0.833333	0.310833	4	3.23333	3	2.34521	1
3	Sarcoma	leiomyo	71	F	n	5	9	1		[4, 4, 4, 4, 5, 5, 5, 5, 5, 5, 6, 6, 6, 6, 6, 6, 6, 6, 7, 7, 7, 7, 7, 7, 7, 8, 8, 8, 9, 9, 10, 18, 18]	33	[4, 4, 4, 4, 5, 5, 5, 5, 5, 5, 6, 6, 6, 6, 6, 6, 6, 6, 7, 7, 7, 7, 7, 7, 7, 8, 8, 8, 9, 9, 10, 18, 18]	0.939394	0.00242424	8	1.98571	4.125	2.42061	1
4	Sarcoma	lipo	55	F	y	0	72	1		[49]	1	[49]	1	0	1	0	1	0	1
5	Sarcoma	leiomyo	61	F	y	0	24	0	y	[3, 7]	2	[3, 7]	-1	1	2	2	1	0	2
6	Sarcoma	leiomyo	58	F	y	0	36	0	y	[6, 6]	2	[6, 6]	1	0	1	0	2	0	0
7	Sarcoma	leiomyo	42	M	y	0	16	0	y	[11, 30]	2	[11, 30]	-1	0	2	19	1	0	2
8	Sarcoma	osteo	15	F	y	0	26	1		[11, 13]	2	[11, 13]	-1	1	1	0	2	0	0
9	Sarcoma	lipo	63	M	n	10	54	0	y	[3, 9]	2	[3, 9]	-1	0.01	2	5.8	1	0	2
10	Sarcoma	synovial	36	M	n	12	28	1		[8, 12]	2	[8, 12]	-1	1	2	2	1	0	2
11	Sarcoma	ra	59	M	n	36	39	1		[7, 17, 25]	3	[7, 17, 25]	-1	0	3	9	1	0	3
12	Sarcoma	fibro	68	M	n	6	6	1		[9, 10, 23]	3	[9, 10, 23]	0.333333	0.166667	2	13.5	1.5	0.5	1
13	Sarcoma	chondro	75	M	y	0	36	1		[7, 8, 9, 13]	4	[7, 8, 9, 13]	0	0.6225	2	4.3	2	1	1
14	Sarcoma	spindle cell	69	F	n	6	21	0	y	[4, 5, 7, 19]	4	[4, 5, 7, 19]	0	0.165	3	7.25	1.33333	0.471405	2
15	Sarcoma	leiomyo	80	F	y	0	5	0	y	[6, 7, 7, 7]	4	[6, 7, 7, 7]	1	0.19	1	0	4	0	0
16	Sarcoma	lipo	66	M	n	72	88	1		[4, 6, 8, 10]	4	[4, 6, 8, 10]	-1	0.18	4	1.6	1	0	4
17	Sarcoma	leiomyo	58	F	n	30	47	0	y	[4, 6, 9, 24]	4	[4, 6, 9, 24]	-1	0.51	3	9.5	1.33333	0.471405	2
18	Sarcoma	osteo	25	M	n	14	36	0	y	[7, 13, 18, 26]	4	[7, 13, 18, 26]	-1	0.035	4	6.3	1	0	4
19	Sarcoma	clear	34	F	n	24	28	1		[4, 10, 12, 13]	4	[4, 10, 12, 13]	0	0.165	3	4.25	1.33333	0.471405	2
20	Sarcoma	spindle cell	55	F	y	0	17	1		[5, 9, 13, 14]	4	[5, 9, 13, 14]	0	0.2325	3	3.95	1.33333	0.471405	2
21	Sarcoma	spindle cell	39	M	n	48	64	0	y	[17, 33, 37, 79, 118]	5	[17, 33, 37, 79, 118]	-1	0.4	5	25.25	1	0	5
22	Sarcoma	osteo	25	M	n	4	24	1		[4, 9, 22, 25, 34]	5	[4, 9, 22, 25, 34]	-1	0.4	5	7.5	1	0	5
23	Sarcoma	leiomyo	66	F	n	2	11	0	y	[4, 5, 7, 7, 11]	5	[4, 5, 7, 7, 11]	0.6	0.236	3	3	1.66667	0.471405	1
24	Sarcoma	spindle cell	43	M	n	24	60	0	y	[5, 7, 19, 27, 99]	5	[5, 7, 19, 27, 99]	-1	0.4	4	31	1.25	0.433013	3
25	Sarcoma	GIST	73	M	n	0	156	0	y	[3, 4, 4, 7, 8, 14]	6	[3, 4, 4, 7, 8, 14]	0.666667	0.286667	3	5.1	2	0.816497	1
26	Sarcoma	osteo	26	M	n	24	36	1		[14, 15, 18, 23, 28, 34, 42]	7	[14, 15, 18, 23, 28, 34, 42]	-0.428571	0.11	6	5.48	1.16667	0.372678	5
27	Sarcoma	lipo	64	F	y	0	40	0	y	[4, 4, 5, 5, 6, 7, 10]	7	[4, 4, 5, 5, 6, 7, 10]	0.714286	0.111429	4	1.93333	1.75	0.433013	1
28	Sarcoma	Sarcoma	18	M	n	120	44	0	y	[6, 8, 8, 9, 20, 37, 77]	7	[6, 8, 8, 9, 20, 37, 77]	-0.142857	0.108571	5	17.7	1.4	0.8	4
29	Sarcoma	lipo	62	F	n	8	11	0	y	[7, 9, 10, 10, 14, 23, 24]	7	[7, 9, 10, 10, 14, 23, 24]	0.428571	0.19	4	5.36667	1.75	0.829156	2
30	Sarcoma	fibro	56	M	n	27	44	0	y	[7, 8, 50, 54, 59, 76, 90]	7	[7, 8, 50, 54, 59, 76, 90]	-0.428571	0.311429	6	16.5	1.16667	0.372678	5
31	Sarcoma	lipo	55	M	n	4	34	0	y	[4, 6, 7, 11, 12, 15, 17, 22]	8	[4, 6, 7, 11, 12, 15, 17, 22]	0	0.1675	6	3.52	1.33333	0.471405	4
32	Sarcoma	leiomyo	44	F	n	240	300	0	y	[4, 7, 10, 13, 17, 33, 43, 54, 59]	9	[4, 7, 10, 13, 17, 33, 43, 54, 59]	-1	0.183333	9	6.75	1	0	9
33	Sarcoma	myxofib	39	F	y	0	72	0	y	[4, 6, 10, 16, 20, 29, 37, 45, 67]	9	[4, 6, 10, 16, 20, 29, 37, 45, 67]	-1	0.252222	8	8.85714	1.125	0.330719	7
34	Sarcoma	leiomyo	62	F	n	15	24	0	y	[8, 8, 9, 13, 13, 15, 31, 37, 96]	9	[8, 8, 9, 13, 13, 15, 31, 37, 96]	0.111111	0.09	6	17.56	1.5	0.763763	4
35	Sarcoma	GIST	52	F	y	0	60	0	y	[7, 7, 7, 7, 7, 9, 9, 11, 14, 28]	10	[7, 7, 7, 7, 7, 9, 9, 11, 14, 28]	0.4	0.009	5	5.25	2	1.54919	3
36	Sarcoma	leiomyo	38	F	y	0	4	0	y	[6, 8, 12, 13, 15, 18, 21, 22, 29, 31]	10	[6, 8, 12, 13, 15, 18, 21, 22, 29, 31]	-0.2	0.154	8	3.48571	1.25	0.433013	6
37	Sarcoma	leiomyo	63	M	n	72	108	0	y	[7, 8, 10, 10, 13, 23, 33, 45, 45, 48]	10	[7, 8, 10, 10, 13, 23, 33, 45, 45, 48]	0.2	0.11	7	6.65	1.42857	0.494872	4
38	Sarcoma	leiomyo	57	F	y	0	6	0	y	[5, 8, 11, 13, 16, 16, 20, 24, 28, 38, 50]	11	[5, 8, 11, 13, 16, 16, 20, 24, 28, 38, 50]	-0.636364	0.187273	9	5.6	1.22222	0.41574	7
39	Sarcoma	pleomorphic	36	M	n	36	76	0	y	[3, 3, 3, 3, 4, 5, 5, 6, 8, 11, 21]	11	[3, 3, 3, 3, 4, 5, 5, 6, 8, 11, 21]	0.454545	0.168182	5	4.475	2.2	1.6	3
40	Sarcoma	hemangio	77	F	n	12	13	0	y	[7, 8, 9, 9, 11, 11, 11, 13, 13, 16, 33]	11	[7, 8, 9, 9, 11, 11, 11, 13, 13, 16, 33]	0.636364	0.0636364	6	5.16	1.83333	0.687184	2
41	Sarcoma	adamantinova	33	F	n	50	94	0	y	[5, 7, 8, 9, 10, 11, 11, 12, 13, 17, 22]	11	[5, 7, 8, 9, 10, 11, 11, 12, 13, 17, 22]	0.272727	0.156364	8	2.42857	1.375	0.484123	5
42	Sarcoma	adamantinova	37	F	y	0	43	0	y	[5, 6, 7, 8, 8, 10, 11, 11, 11, 12, 17, 18]	12	[5, 6, 7, 8, 8, 10, 11, 11, 11, 12, 17, 18]	0.833333	0.360833	4	3.83333	3	1.22474	0
43	Sarcoma	undif	79	F	y	0	12	0	y	[5, 7, 10, 12, 13, 14, 14, 14, 16, 20, 32, 47]	12	[5, 7, 10, 12, 13, 14, 14, 14, 16, 20, 32, 47]	-0.166667	0.0566667	9	5.25	1.33333	0.666667	7
44	Sarcoma	angio	86	M	y	0	1	0	y	[5, 6, 6, 7, 8, 8, 10, 11, 11, 27, 41, 58]	12	[5, 6, 6, 7, 8, 8, 10, 11, 11, 27, 41, 58]	0.5	0.199167	6	10.4	2	1	3
45	Sarcoma	osteo	38	M	n	60	84	0	y	[6, 11, 12, 16, 16, 18, 20, 32, 47, 49, 49, 51]	12	[6, 11, 12, 16, 16, 18, 20, 32, 47, 49, 49, 51]	0	0.0608333	9	5.5875	1.33333	0.471405	6
46	Sarcoma	leiomyo	58	M	n	48	72	0	y	[3, 8, 9, 20, 21, 23, 28, 30, 33, 36, 36, 37, 42]	13	[3, 8, 9, 20, 21, 23, 28, 30, 33, 36, 36, 37, 42]	0.0769231	0.154615	9	4.875	1.44444	0.684935	6
47	Sarcoma	leiomyo	66	F	n	2	17	0	y	[5, 7, 10, 12, 14, 17, 20, 20, 26, 31, 32, 42, 53, 61]	14	[5, 7, 10, 12, 14, 17, 20, 20, 26, 31, 32, 42, 53, 61]	-0.428571	0.138571	12	5.03636	1.16667	0.372678	10
48	Sarcoma	fibro	77	M	n	36	97	1		[6, 11, 15, 16, 16, 16, 20, 21, 22, 23, 23, 31, 37, 52]	14	[6, 11, 15, 16, 16, 16, 20, 21, 22, 23, 23, 31, 37, 52]	0.285714	0.190714	8	6.57143	1.75	1.08972	5
49	Sarcoma	osteo	18	F	y	0	6	0	y	[4, 7, 8, 8, 10, 10, 10, 10, 11, 11, 12, 15, 17, 17, 17]	15	[4, 7, 8, 8, 10, 10, 10, 10, 11, 11, 12, 15, 17, 17, 17]	0.6	0.00266667	8	1.85714	1.875	1.05327	4
50	Sarcoma	leiomyo	17	F	y	0	14	1		[4, 4, 5, 5, 5, 5, 6, 6, 9, 9, 9, 11, 12, 14, 16]	15	[4, 4, 5, 5, 5, 5, 6, 6, 9, 9, 9, 11, 12, 14, 16]	0.733333	0.325333	5	2.65	3	2.60768	2
51	Sarcoma	leiomyo	69	F	y	0	21	0	y	[4, 4, 4, 4, 4, 5, 5, 6, 6, 7, 7, 7, 7, 7, 18, 22]	16	[4, 4, 4, 4, 4, 5, 5, 6, 6, 7, 7, 7, 7, 7, 18, 22]	0.75	0.625	4	5.66667	4	3	2
52	Sarcoma	osteo	83	M	n	12	36	0	y	[3, 4, 4, 5, 6, 9, 10, 11, 13, 14, 15, 16, 18, 21, 22, 40]	16	[3, 4, 4, 5, 6, 9, 10, 11, 13, 14, 15, 16, 18, 21, 22, 40]	0.625	0.12	13	3	1.23077	0.57564	11
53	Sarcoma	pleomorphic	77	F	y	0	17	0	y	[8, 9, 10, 11, 11, 12, 12, 14, 16, 19, 19, 22, 22, 28, 31, 41, 56, 105]	18	[8, 9, 10, 11, 11, 12, 12, 14, 16, 19, 19, 22, 22, 28, 31, 41, 56, 105]	0.222222	0.168889	11	9.6	1.63636	0.979121	7
54	Sarcoma	synovial	40	F	y	0	12	0	y	[6, 7, 9, 9, 11, 16, 21, 21, 29, 30, 37, 38, 40, 47, 49, 61, 72, 92, 130, 159]	20	[6, 7, 9, 9, 11, 16, 21, 21, 29, 30, 37, 38, 40, 47, 49, 61, 72, 92, 130, 159]	0	0.081	15	10.8929	1.33333	0.471405	10
55	Sarcoma	fibro	82	M	n	12	28	0	y	[3, 4, 5, 6, 6, 7, 7, 8, 9, 9, 10, 11, 12, 13, 13, 15, 17, 18, 18, 20]	20	[3, 4, 5, 6, 6, 7, 7, 8, 9, 9, 10, 11, 12, 13, 13, 15, 17, 18, 18, 20]	0.8	0.333	8	2.28571	2.5	1.22474	3
56	Sarcoma	epithloid	21	M	n	7	7	0	y	[3, 3, 3, 4, 5, 5, 5, 5, 5, 5, 5, 6, 7, 7, 8, 8, 8, 10, 13, 13, 17]	21	[3, 3, 3, 4, 5, 5, 5, 5, 5, 5, 5, 6, 7, 7, 8, 8, 8, 10, 13, 13, 17]	0.809524	0.14381	6	2.74	3.5	2.5	2
57	Sarcoma	leiomyo	65	M	y	0	1	0	y	[5, 5, 5, 6, 6, 6, 7, 7, 7, 7, 7, 10, 10, 10, 12, 12, 12, 13, 14, 17, 17, 17, 18, 19, 21, 24, 26]	27	[5, 5, 5, 6, 6, 6, 7, 7, 7, 7, 7, 10, 10, 10, 12, 12, 12, 13, 14, 17, 17, 17, 18, 19, 21, 24, 26]	0.62963	0.127778	10	2.31111	2.7	1.61555	3
58	Sarcoma	osteo	60	F	n	5	13	0	y	[3, 4, 5, 5, 5, 6, 7, 8, 8, 8, 8, 8, 8, 8, 9, 10, 10, 12, 12, 13, 14, 15, 15, 20, 20, 25, 26, 45]	28	[3, 4, 5, 5, 5, 6, 7, 8, 8, 8, 8, 8, 8, 8, 9, 10, 10, 12, 12, 13, 14, 15, 15, 20, 20, 25, 26, 45]	0.928571	0.1875	10	4.64444	2.8	1.98997	3
59	Sarcoma	leiomyo	29	F	y	0	36	0	y	[4, 5, 5, 5, 6, 6, 7, 7, 7, 7, 9, 9, 10, 10, 11, 12, 13, 14, 14, 14, 15, 16, 16, 18, 22, 27, 33, 39, 81]	29	[4, 5, 5, 5, 6, 6, 7, 7, 7, 7, 9, 9, 10, 10, 11, 12, 13, 14, 14, 14, 15, 16, 16, 18, 22, 27, 33, 39, 81]	0.586207	0.192759	13	6.33333	2.23077	1.47564	6
60	Sarcoma	leiomyo	32	M	n	12	44	0	y	[3, 4, 4, 5, 5, 5, 6, 6, 6, 6, 7, 8, 8, 9, 10, 10, 11, 11, 12, 14, 18, 18, 19, 20, 20, 21, 21, 26, 48, 62, 78]	31	[3, 4, 4, 5, 5, 5, 6, 6, 6, 6, 7, 8, 8, 9, 10, 10, 11, 11, 12, 14, 18, 18, 19, 20, 20, 21, 21, 26, 48, 62, 78]	0.677419	0.0329032	18	4.40588	1.72222	0.989139	9
61	Sarcoma	leiomyo	59	F	y	0	47	0	y	[5, 5, 5, 5, 5, 6, 7, 7, 7, 8, 9, 10, 10, 11, 11, 12, 13, 14, 15, 16, 16, 17, 17, 18, 18, 23, 24, 24, 30, 31, 31, 42, 45, 58]	34	[5, 5, 5, 5, 5, 6, 7, 7, 7, 8, 9, 10, 10, 11, 11, 12, 13, 14, 15, 16, 16, 17, 17, 18, 18, 23, 24, 24, 30, 31, 31, 42, 45, 58]	0.823529	0.206471	14	4.07692	2.42857	1.34771	4
62	Sarcoma	leiomyo	64	M	y	0	22	0	y	[3, 4, 4, 4, 4, 4, 5, 5, 5, 6, 6, 6, 7, 7, 7, 7, 7, 7, 8, 9, 10, 10, 11, 11, 12, 13, 14, 15, 16, 16, 17, 17, 18, 19, 20]	35	[3, 4, 4, 4, 4, 4, 5, 5, 5, 6, 6, 6, 7, 7, 7, 7, 7, 7, 8, 9, 10, 10, 11, 11, 12, 13, 14, 15, 16, 16, 17, 17, 18, 19, 20]	1	0.343143	10	1.76667	3.5	3.10644	3
63	Sarcoma	leiomyo	50	F	n	36	50	0	y	[2, 4, 8, 8, 9, 10, 11, 11, 12, 12, 12, 13, 14, 14, 14, 15, 15, 16, 16, 16, 16, 16, 18, 19, 19, 19, 19, 20, 20, 22, 23, 35, 35, 39, 47, 50, 62]	37	[2, 4, 8, 8, 9, 10, 11, 11, 12, 12, 12, 13, 14, 14, 14, 15, 15, 16, 16, 16, 16, 16, 18, 19, 19, 19, 19, 20, 20, 22, 23, 35, 35, 39, 47, 50, 62]	0.675676	0.163243	17	3.75	2.17647	1.82258	10
64	Sarcoma	leiomyo	14	M	y	0	24	1		[3, 4, 4, 4, 4, 4, 5, 5, 5, 5, 5, 5, 5, 5, 5, 6, 6, 6, 7, 7, 7, 7, 7, 7, 7, 7, 7, 7, 8, 8, 8, 9, 9, 9, 10, 10, 10, 11, 11, 19]	40	[3, 4, 4, 4, 4, 4, 5, 5, 5, 5, 5, 5, 5, 5, 5, 6, 6, 6, 7, 7, 7, 7, 7, 7, 7, 7, 7, 7, 8, 8, 8, 9, 9, 9, 10, 10, 10, 11, 11, 19]	0.95	0.1	8	2.14286	5	3.84057	1
65	Sarcoma	leiomyo	61	F	n	14	40	0	y	[3, 3, 3, 4, 4, 4, 4, 4, 5, 5, 5, 5, 5, 6, 6, 6, 7, 7, 7, 7, 7, 7, 7, 7, 7, 8, 8, 8, 9, 9, 10, 10, 11, 11, 11, 12, 12, 14, 15, 16, 16]	41	[3, 3, 3, 4, 4, 4, 4, 4, 5, 5, 5, 5, 5, 6, 6, 6, 7, 7, 7, 7, 7, 7, 7, 7, 7, 8, 8, 8, 9, 9, 10, 10, 11, 11, 11, 12, 12, 14, 15, 16, 16]	1	0.275366	8	1.71429	5.125	2.75851	0
66	Sarcoma	spindle cell	64	M	n	7	8	0	y	[3, 4, 4, 4, 4, 4, 4, 4, 5, 5, 5, 5, 5, 5, 5, 5, 6, 6, 7, 7, 7, 7, 7, 7, 8, 10, 11, 12, 13, 14, 14, 16, 20, 22, 22, 26, 29, 30, 34, 40, 41]	41	[3, 4, 4, 4, 4, 4, 4, 4, 5, 5, 5, 5, 5, 5, 5, 5, 6, 6, 7, 7, 7, 7, 7, 7, 8, 10, 11, 12, 13, 14, 14, 16, 20, 22, 22, 26, 29, 30, 34, 40, 41]	0.804878	0.0978049	17	2.3125	2.41176	2.80879	12
67	Sarcoma	leiomyo	40	F	n	24	70	1		[4, 4, 5, 5, 5, 5, 6, 6, 6, 6, 6, 6, 7, 7, 7, 8, 8, 8, 8, 8, 8, 8, 9, 9, 9, 10, 10, 10, 10, 10, 10, 10, 11, 11, 12, 13, 13, 13, 14, 14, 15, 15, 16, 20, 30]	45	[4, 4, 5, 5, 5, 5, 6, 6, 6, 6, 6, 6, 7, 7, 7, 8, 8, 8, 8, 8, 8, 8, 9, 9, 9, 10, 10, 10, 10, 10, 10, 10, 11, 11, 12, 13, 13, 13, 14, 14, 15, 15, 16, 20, 30]	0.866667	0.0673333	13	2.15833	3.46154	2.40561	3
68	Sarcoma	osteo	24	M	y	0	24	0	y	[2, 3, 4, 5, 5, 6, 6, 7, 7, 8, 8, 9, 9, 10, 10, 11, 11, 11, 11, 12, 14, 14, 15, 15, 15, 15, 16, 17, 17, 17, 20, 22, 25, 26, 29, 30, 33, 42, 46, 53, 60, 64, 69, 69, 74, 75, 80, 106]	48	[2, 3, 4, 5, 5, 6, 6, 7, 7, 8, 8, 9, 9, 10, 10, 11, 11, 11, 11, 12, 14, 14, 15, 15, 15, 15, 16, 17, 17, 17, 20, 22, 25, 26, 29, 30, 33, 42, 46, 53, 60, 64, 69, 69, 74, 75, 80, 106]	0.541667	0.179583	26	4.12	1.84615	1.45951	16
69	Sarcoma	rhabdo	35	F	n	192	210	1		[3, 4, 4, 4, 4, 4, 4, 5, 5, 5, 6, 6, 7, 7, 7, 7, 7, 7, 8, 8, 8, 9, 9, 10, 10, 10, 11, 12, 14, 15, 17, 18, 18, 18, 19, 20, 23, 26, 26, 28, 36, 36, 41, 47, 47, 47, 81, 117]	48	[3, 4, 4, 4, 4, 4, 4, 5, 5, 5, 6, 6, 7, 7, 7, 7, 7, 7, 8, 8, 8, 9, 9, 10, 10, 10, 11, 12, 14, 15, 17, 18, 18, 18, 19, 20, 23, 26, 26, 28, 36, 36, 41, 47, 47, 47, 81, 117]	0.791667	0.272708	16	7.53333	3	3.06186	7
70	Sarcoma	endoment stroma	63	F	n	4	12	0	y	[3, 3, 4, 4, 5, 5, 5, 5, 5, 6, 6, 6, 6, 6, 7, 7, 7, 7, 8, 10, 10, 10, 10, 10, 10, 10, 10, 10, 10, 10, 12, 12, 12, 12, 12, 12, 12, 12, 12, 12, 13, 15, 15, 16, 18, 18, 21, 33, 40]	49	[3, 3, 4, 4, 5, 5, 5, 5, 5, 6, 6, 6, 6, 6, 7, 7, 7, 7, 8, 10, 10, 10, 10, 10, 10, 10, 10, 10, 10, 10, 12, 12, 12, 12, 12, 12, 12, 12, 12, 12, 13, 15, 15, 16, 18, 18, 21, 33, 40]	0.877551	0.102041	11	3.7	4.45455	3.44736	3
71	Sarcoma	osteo	17	M	n	24	132	0	y	[4, 5, 7, 7, 9, 9, 9, 9, 9, 9, 11, 11, 11, 13, 14, 15, 15, 15, 16, 16, 17, 17, 18, 18, 18, 19, 20, 20, 21, 22, 23, 24, 25, 25, 26, 27, 29, 30, 30, 30, 32, 33, 36, 37, 37, 38, 41, 45, 50]	49	[4, 5, 7, 7, 9, 9, 9, 9, 9, 9, 11, 11, 11, 13, 14, 15, 15, 15, 16, 16, 17, 17, 18, 18, 18, 19, 20, 20, 21, 22, 23, 24, 25, 25, 26, 27, 29, 30, 30, 30, 32, 33, 36, 37, 37, 38, 41, 45, 50]	0.795918	0.220816	20	2.41053	2.45	1.59609	8
72	Sarcoma	synovial	59	M	y	0	48	1		[4, 5, 7, 7, 8, 9, 10, 10, 11, 11, 12, 12, 12, 12, 12, 12, 13, 14, 16, 16, 17, 18, 18, 18, 19, 19, 20, 20, 23, 23, 28, 29, 29, 33, 34, 37, 37, 37, 39, 40, 46, 50, 60, 64, 67, 70, 70, 83, 94, 1021]	50	[4, 5, 7, 7, 8, 9, 10, 10, 11, 11, 12, 12, 12, 12, 12, 12, 13, 14, 16, 16, 17, 18, 18, 18, 19, 19, 20, 20, 23, 23, 28, 29, 29, 33, 34, 37, 37, 37, 39, 40, 46, 50, 60, 64, 67, 70, 70, 83, 94, 1021]	0.68	0.1384	26	40.676	1.92308	1.29861	14
73	Sarcoma	leiomyo	53	M	y	0	16	0	y	[4, 4, 4, 5, 5, 5, 5, 6, 8, 10, 10, 10, 10, 11, 13, 13, 13, 14, 14, 14, 14, 15, 15, 15, 15, 16, 16, 16, 17, 17, 17, 17, 17, 19, 20, 23, 23, 24, 26, 26, 27, 27, 28, 28, 29, 30, 32, 33, 40, 44, 48, 53]	52	[4, 4, 4, 5, 5, 5, 5, 6, 8, 10, 10, 10, 10, 11, 13, 13, 13, 14, 14, 14, 14, 15, 15, 15, 15, 16, 16, 16, 17, 17, 17, 17, 17, 19, 20, 23, 23, 24, 26, 26, 27, 27, 28, 28, 29, 30, 32, 33, 40, 44, 48, 53]	0.730769	0.238077	19	2.66667	2.73684	2.40268	9
74	Sarcoma	synovial	56	F	y	0	51	0	y	[3, 3, 4, 4, 4, 4, 4, 5, 5, 5, 5, 6, 6, 6, 6, 6, 6, 7, 7, 7, 7, 7, 8, 8, 8, 8, 9, 10, 10, 10, 10, 12, 14, 15, 15, 15, 18, 18, 18, 19, 20, 20, 20, 20, 25, 25, 25, 30, 30, 54, 60, 66, 70]	53	[3, 3, 4, 4, 4, 4, 4, 5, 5, 5, 5, 6, 6, 6, 6, 6, 6, 7, 7, 7, 7, 7, 8, 8, 8, 8, 9, 10, 10, 10, 10, 12, 14, 15, 15, 15, 18, 18, 18, 19, 20, 20, 20, 20, 25, 25, 25, 30, 30, 54, 60, 66, 70]	0.811321	0.173774	15	4.71429	3.53333	2.60427	5
75	Sarcoma	synovial	42	M	y	0	24	0	y	[3, 4, 4, 4, 4, 4, 4, 4, 4, 4, 4, 4, 4, 4, 4, 4, 4, 4, 4, 4, 5, 5, 5, 5, 5, 5, 5, 6, 6, 6, 6, 6, 6, 6, 6, 6, 7, 7, 7, 8, 8, 9, 9, 10, 10, 10, 14, 24, 26, 26, 34, 38, 46, 72, 116]	55	[3, 4, 4, 4, 4, 4, 4, 4, 4, 4, 4, 4, 4, 4, 4, 4, 4, 4, 4, 4, 5, 5, 5, 5, 5, 5, 5, 6, 6, 6, 6, 6, 6, 6, 6, 6, 7, 7, 7, 8, 8, 9, 9, 10, 10, 10, 14, 24, 26, 26, 34, 38, 46, 72, 116]	0.745455	0.190909	13	9.33333	4.23077	6.941	7
76	Sarcoma	chondro	83	F	n	12	12	1		[5, 6, 6, 6, 7, 7, 7, 8, 8, 8, 9, 9, 9, 9, 9, 9, 9, 9, 10, 10, 10, 10, 11, 11, 11, 12, 12, 12, 12, 12, 13, 13, 13, 14, 14, 14, 15, 15, 15, 16, 16, 16, 16, 16, 16, 16, 16, 16, 17, 20, 20, 22, 22, 41, 49, 53, 410]	57	[5, 6, 6, 6, 7, 7, 7, 8, 8, 8, 9, 9, 9, 9, 9, 9, 9, 9, 10, 10, 10, 10, 11, 11, 11, 12, 12, 12, 12, 12, 13, 13, 13, 14, 14, 14, 15, 15, 15, 16, 16, 16, 16, 16, 16, 16, 16, 16, 17, 20, 20, 22, 22, 41, 49, 53, 410]	0.824561	0.211579	14	31.0769	4.07143	3.32661	4
77	Sarcoma	leiomyo	61	F	n	3	5	1		[3, 4, 4, 4, 4, 5, 5, 5, 6, 6, 6, 7, 7, 7, 7, 8, 8, 8, 8, 8, 8, 9, 9, 9, 9, 10, 10, 10, 10, 10, 10, 11, 11, 11, 11, 11, 12, 12, 12, 12, 12, 12, 13, 14, 14, 14, 15, 16, 17, 17, 17, 17, 18, 19, 19, 21, 29, 35]	58	[3, 4, 4, 4, 4, 5, 5, 5, 6, 6, 6, 7, 7, 7, 7, 8, 8, 8, 8, 8, 8, 9, 9, 9, 9, 10, 10, 10, 10, 10, 10, 11, 11, 11, 11, 11, 12, 12, 12, 12, 12, 12, 13, 14, 14, 14, 15, 16, 17, 17, 17, 17, 18, 19, 19, 21, 29, 35]	0.896552	0.144138	14	2.38462	4.14286	2.06526	3
78	Sarcoma	osteo	43	M	y	0	6	1		[4, 4, 5, 6, 7, 7, 7, 7, 8, 8, 8, 10, 10, 10, 13, 18, 28, 30, 57]	19	[4, 4, 5, 6, 7, 7, 7, 7, 8, 8, 8, 10, 10, 10, 13, 18, 28, 30, 57]	0.473684	0.263158	8	7.57143	2.375	2.28788	5
79	Sarcoma	osteo	39	M	n	5	43	0	y	[9, 12, 12, 14, 16, 18, 20, 23, 24, 24, 24, 31, 35, 42, 42, 48, 51, 52, 54]	19	[9, 12, 12, 14, 16, 18, 20, 23, 24, 24, 24, 31, 35, 42, 42, 48, 51, 52, 54]	0.0526316	0.0694737	13	3.74167	1.46154	0.84265	9
80	Sarcoma	synovial	29	M	n	10	14	1		[4, 4, 5, 5, 5, 5, 5, 5, 6, 6, 6, 6, 6, 7, 7, 7, 7, 7, 7, 7, 7, 7, 7, 7, 7, 8, 8, 8, 8, 8, 8, 8, 8, 8, 8, 9, 10, 10, 10, 10, 10, 10, 10, 10, 11, 11, 11, 11, 11, 11, 11, 11, 11, 11, 11, 12, 12, 12, 13, 14, 14, 14, 14, 15, 15, 15, 15, 15, 15, 16, 17, 17, 19, 19, 19, 20, 20, 20, 20, 20, 20, 20, 20, 21, 22, 22, 23, 24, 25, 25, 25, 26, 28, 29, 30, 36, 68]	97	[4, 4, 5, 5, 5, 5, 5, 5, 6, 6, 6, 6, 6, 7, 7, 7, 7, 7, 7, 7, 7, 7, 7, 7, 7, 8, 8, 8, 8, 8, 8, 8, 8, 8, 8, 9, 10, 10, 10, 10, 10, 10, 10, 10, 11, 11, 11, 11, 11, 11, 11, 11, 11, 11, 11, 12, 12, 12, 13, 14, 14, 14, 14, 15, 15, 15, 15, 15, 15, 16, 17, 17, 19, 19, 19, 20, 20, 20, 20, 20, 20, 20, 20, 21, 22, 22, 23, 24, 25, 25, 25, 26, 28, 29, 30, 36, 68]	0.938144	0.144948	18	3.70588	5.38889	4.39872	6
1	stomach		83	M	y	0	0	0	y	[7]	1	[7]	1	0	1	0	1	0	1
2	stomach		81	F	y	0	12	0	y	[9]	1	[9]	1	0	1	0	1	0	1
3	stomach		64	M	y	0	9	0	y	[12]	1	[12]	1	0	1	0	1	0	1
4	stomach		56	M	y	0	36	0	y	[13, 14]	2	[13, 14]	1	0.25	1	0	2	0	0
5	stomach		67	M	y	0	6	0	y	[6, 7]	2	[6, 7]	1	0.25	1	0	2	0	0
6	stomach		32	M	y	0	6	0	y	[10, 10]	2	[10, 10]	1	0	1	0	2	0	0
7	stomach		58	M	y	0	9	0	y	[4, 4]	2	[4, 4]	1	0	1	0	2	0	0
8	stomach		83	M	n	9	10	0	y	[21, 22]	2	[21, 22]	1	0.25	1	0	2	0	0
9	stomach		79	M	n	16	17	0	y	[5, 5]	2	[5, 5]	1	0	1	0	2	0	0
10	stomach		45	M	y	0	6	1		[4, 4, 4]	3	[4, 4, 4]	1	0	1	0	3	0	0
11	stomach		86	M	n	24	24	0	y	[4, 4, 5, 5]	4	[4, 4, 5, 5]	1	0.25	1	0	4	0	0
12	stomach		75	M	n	2	6	0	y	[4, 4, 4, 5, 5, 6, 6]	7	[4, 4, 4, 5, 5, 6, 6]	1	0.17	2	1.6	3.5	0.5	0
13	stomach		74	M	y	0	2	0	y	[4, 4, 4, 6, 6, 7, 9, 17]	8	[4, 4, 4, 6, 6, 7, 9, 17]	0.5	0.1275	4	4.3	2	1	2
14	stomach		54	F	y	0	4	0	y	[6, 7, 11, 11, 11, 11, 11, 12]	8	[6, 7, 11, 11, 11, 11, 11, 12]	1	0.2325	2	4.1	4	2	0
15	stomach		67	M	y	0	6	0	y	[4, 4, 4, 5, 5, 5, 5, 6, 6, 7]	10	[4, 4, 4, 5, 5, 5, 5, 6, 6, 7]	1	0.003	4	0.966667	2.5	1.11803	1
16	stomach		45	M	y	0	36	0	y	[3, 3, 3, 4, 4, 4, 4, 6, 7, 7]	10	[3, 3, 3, 4, 4, 4, 4, 6, 7, 7]	1	0.279	2	2.7	5	2	0
17	stomach		66	M	n	6	11	0	y	[4, 4, 4, 4, 4, 4, 4, 4, 5, 5, 5, 7, 7, 7, 7, 7, 7, 8, 10, 10, 11, 11, 11]	23	[4, 4, 4, 4, 4, 4, 4, 4, 5, 5, 5, 7, 7, 7, 7, 7, 7, 8, 10, 10, 11, 11, 11]	1	0.193043	3	3.2	7.66667	2.49444	0
18	stomach		44	M	y	0	19	0	y	[4, 4, 4, 4, 4, 4, 4, 4, 4, 4, 4, 4, 4, 4, 4, 4, 4, 4, 4, 4, 4, 4, 4, 4, 4, 4, 5, 6, 6, 7, 10]	31	[4, 4, 4, 4, 4, 4, 4, 4, 4, 4, 4, 4, 4, 4, 4, 4, 4, 4, 4, 4, 4, 4, 4, 4, 4, 4, 5, 6, 6, 7, 10]	0.935484	0.0645161	3	3	10.3333	11.8134	1
1	Thyroid	medullary	90	M	y	0	23	0	y	[3, 3, 3, 3, 3, 3, 3, 3, 3, 3, 3, 3, 3, 3, 3, 3, 3, 3, 3, 3, 4, 4, 4, 4, 4, 4, 4, 4, 4, 4, 5, 5, 5, 5, 5, 5, 9, 10, 10, 10]	40	[3, 3, 3, 3, 3, 3, 3, 3, 3, 3, 3, 3, 3, 3, 3, 3, 3, 3, 3, 3, 4, 4, 4, 4, 4, 4, 4, 4, 4, 4, 5, 5, 5, 5, 5, 5, 9, 10, 10, 10]	1	0.229	3	3.5	13.3333	6.79869	0
2	Thyroid	pap	80	M	y	0	48	1		[5, 5, 5, 5, 5, 5, 5, 5, 5, 6, 6, 6, 6, 6, 6, 6, 7, 7, 7, 7, 7, 7, 7, 7, 7, 8, 9, 9, 9]	29	[5, 5, 5, 5, 5, 5, 5, 5, 5, 6, 6, 6, 6, 6, 6, 6, 7, 7, 7, 7, 7, 7, 7, 7, 7, 8, 9, 9, 9]	1	0.241724	3	1.6	9.66667	4.92161	0
3	Thyroid	pap	57	M	n	4	7	0	y	[1, 4, 4, 4, 4, 4, 4, 4, 4, 4, 4, 4, 4, 4, 5, 5, 5, 5, 5, 5, 5, 5, 5, 5, 5, 5, 5, 5, 5, 5, 5, 5, 5, 5, 5, 5, 5, 5, 5, 5, 5, 5, 5, 5, 5, 5, 5, 5, 5, 5, 5, 5, 10, 10, 10, 10, 10, 10, 10, 10, 10, 10, 10, 10, 10, 10, 11, 11, 11, 11, 11, 11, 11, 11, 11, 11, 20, 31, 32, 32, 34]	81	[1, 4, 4, 4, 4, 4, 4, 4, 4, 4, 4, 4, 4, 4, 5, 5, 5, 5, 5, 5, 5, 5, 5, 5, 5, 5, 5, 5, 5, 5, 5, 5, 5, 5, 5, 5, 5, 5, 5, 5, 5, 5, 5, 5, 5, 5, 5, 5, 5, 5, 5, 5, 10, 10, 10, 10, 10, 10, 10, 10, 10, 10, 10, 10, 10, 10, 11, 11, 11, 11, 11, 11, 11, 11, 11, 11, 20, 31, 32, 32, 34]	0.925926	0.202963	6	6.56	13.5	18.6882	3
4	Thyroid	medullary	55	M	n	13	13	1		[5, 5]	2	[5, 5]	1	0	1	0	2	0	0
5	Thyroid	medullary	57	M	y	0	168	0	y	[30, 40]	2	[30, 40]	-1	0	2	10	1	0	2
6	Thyroid	pap	48	M	n	100	128	1		[3, 4]	2	[3, 4]	1	0.25	1	0	2	0	0
7	Thyroid	medullary	70	F	n	84	192	0	y	[5, 7, 8]	3	[5, 7, 8]	0.333333	0.22	2	2.1	1.5	0.5	1
8	Thyroid	medullary	80	M	y	0	46	1		[5, 6, 9]	3	[5, 6, 9]	0.333333	0.256667	2	2.9	1.5	0.5	1
9	Thyroid	fol	67	M	y	0	95	1		[3, 7, 12, 12]	4	[3, 7, 12, 12]	0	0.3175	3	3.95	1.33333	0.471405	2
10	Thyroid	medullary	55	M	n	13	13	1		[5, 5, 7, 7]	4	[5, 5, 7, 7]	1	1	1	0	4	0	0
11	Thyroid	medullary	74	F	y	0	54	0	y	[4, 6, 7, 8]	4	[4, 6, 7, 8]	0	0.54	2	2.6	2	1	1
12	Thyroid	pap	58	F	y	0	120	1		[3, 3, 3, 3]	4	[3, 3, 3, 3]	1	0	1	0	4	0	0
13	Thyroid	pap	59	F	n	220	227	0	y	[7, 7, 8, 37]	4	[7, 7, 8, 37]	0.5	0.1675	2	29.7	2	1	1
14	Thyroid	ana	85	F	y	0	12	0	y	[3, 5, 5, 5, 6]	5	[3, 5, 5, 5, 6]	0.6	0.176	2	1.9	2.5	1.5	1
15	Thyroid	fol	66	M	n	40	47	0	y	[7, 9, 10, 13, 16]	5	[7, 9, 10, 13, 16]	-0.2	0.132	4	2.86667	1.25	0.433013	3
16	Thyroid	medullary	36	F	n	12	360	1		[4, 4, 4, 6, 6]	5	[4, 4, 4, 6, 6]	1	0.042	2	1.6	2.5	0.5	0
17	Thyroid	medullary	25	F	n	92	92	1		[4, 4, 5, 5, 8, 8]	6	[4, 4, 5, 5, 8, 8]	1	0.256667	2	2.9	3	1	0
18	Thyroid	medullary	24	F	n	24	120	0	y	[4, 4, 6, 6, 6, 11, 22]	7	[4, 4, 6, 6, 6, 11, 22]	0.428571	0.03	4	5.9	1.75	0.829156	2
19	Thyroid	pap	40	M	n	168	228	0	y	[14, 14, 15, 15, 15, 33, 34]	7	[14, 14, 15, 15, 15, 33, 34]	1	0.242857	2	18.9	3.5	1.5	0
20	Thyroid	pap	59	M	y	0	69	1		[5, 6, 7, 7, 8, 8, 9]	7	[5, 6, 7, 7, 8, 8, 9]	0.714286	0.26	3	1.45	2.33333	0.471405	0
21	Thyroid	pap	51	M	n	28	100	1		[4, 4, 4, 4, 5, 8, 8, 8]	8	[4, 4, 4, 4, 5, 8, 8, 8]	1	0.29	2	3	4	1	0
22	Thyroid	ana	85	F	n	2	9	0	y	[7, 7, 7, 8, 13, 14, 14, 14, 14, 14]	10	[7, 7, 7, 8, 13, 14, 14, 14, 14, 14]	1	0.16	2	6.5	5	1	0
23	Thyroid	pap	65	F	n	72	180	1		[4, 4, 4, 4, 4, 6, 6, 6, 6, 10, 12, 12]	12	[4, 4, 4, 4, 4, 6, 6, 6, 6, 10, 12, 12]	0.833333	0.015	4	2.63333	3	1.58114	1
24	Thyroid	pap	48	M	n	20	92	1		[3, 3, 3, 3, 3, 4, 4, 4, 4, 4, 4, 6, 6]	13	[3, 3, 3, 3, 3, 4, 4, 4, 4, 4, 4, 6, 6]	1	0.218462	2	2.2	6.5	4.5	0
25	Thyroid	ana	59	F	n	60	69	0	y	[4, 5, 5, 6, 6, 6, 6, 9, 10, 11, 11, 13, 13, 26]	14	[4, 5, 5, 6, 6, 6, 6, 9, 10, 11, 11, 13, 13, 26]	0.857143	0.00285714	8	3.12857	1.75	0.968246	4
26	Thyroid	fol	64	M	y	0	32	0	y	[5, 6, 6, 6, 6, 6, 6, 10, 15, 17, 17, 17, 34, 39]	14	[5, 6, 6, 6, 6, 6, 6, 10, 15, 17, 17, 17, 34, 39]	0.428571	0.065	6	6.62	2.33333	2.21108	4
27	Thyroid	pap	51	M	n	22	202	1		[4, 4, 5, 5, 6, 7, 8, 8, 10, 10, 10, 10, 11, 13]	14	[4, 4, 5, 5, 6, 7, 8, 8, 10, 10, 10, 10, 11, 13]	0.857143	0.215714	5	2.225	2.8	1.32665	1
28	Thyroid	pap	78	F	y	0	15	0	y	[14, 14, 14, 19, 24, 28, 28, 33, 36, 39, 43, 48, 48, 71, 72]	15	[14, 14, 14, 19, 24, 28, 28, 33, 36, 39, 43, 48, 48, 71, 72]	0.2	0.136667	10	6.38889	1.5	0.67082	6
29	Thyroid	fol	55	M	n	216	252	0	y	[4, 4, 4, 4, 4, 4, 4, 4, 5, 6, 7, 7, 10, 11, 16, 34]	16	[4, 4, 4, 4, 4, 4, 4, 4, 5, 6, 7, 7, 10, 11, 16, 34]	0.75	0.141875	5	7.475	3.2	2.99333	2
30	Thyroid	pap	56	F	y	0	54	1		[5, 5, 5, 5, 5, 5, 5, 5, 5, 5, 5, 5, 5, 10, 11, 12]	16	[5, 5, 5, 5, 5, 5, 5, 5, 5, 5, 5, 5, 5, 10, 11, 12]	0.875	0.125	2	6	8	5	0
31	Thyroid	pap	58	M	n	56	110	0	n	[4, 4, 4, 4, 5, 6, 6, 6, 6, 7, 8, 9, 9, 10, 10, 10, 11, 12, 16, 18]	20	[4, 4, 4, 4, 5, 6, 6, 6, 6, 7, 8, 9, 9, 10, 10, 10, 11, 12, 16, 18]	0.7	0.1515	8	2	2.5	1.73205	4
32	Thyroid	pap	37	F	y	0	52	1		[4, 4, 4, 4, 4, 4, 4, 4, 4, 4, 4, 4, 4, 4, 4, 4, 4, 4, 4, 8, 8]	21	[4, 4, 4, 4, 4, 4, 4, 4, 4, 4, 4, 4, 4, 4, 4, 4, 4, 4, 4, 8, 8]	1	0.00857143	2	3.7	10.5	8.5	0
33	Thyroid	pap	77	M	y	0	72	0	y	[4, 4, 4, 4, 4, 4, 4, 4, 4, 5, 5, 6, 6, 6, 6, 6, 8, 8, 9, 9, 9]	21	[4, 4, 4, 4, 4, 4, 4, 4, 4, 5, 5, 6, 6, 6, 6, 6, 8, 8, 9, 9, 9]	1	0.131905	3	2.3	7	1.63299	0
34	Thyroid	pap	24	F	n	200	400	0	y	[5, 5, 5, 5, 5, 5, 5, 5, 5, 5, 5, 5, 5, 5, 5, 5, 5, 5, 5, 5, 5, 5, 5, 5, 5]	25	[5, 5, 5, 5, 5, 5, 5, 5, 5, 5, 5, 5, 5, 5, 5, 5, 5, 5, 5, 5, 5, 5, 5, 5, 5]	1	0	1	0	25	0	0
35	Thyroid	ana	60	F	y	0	8	0	y	[4, 4, 4, 4, 4, 4, 4, 5, 5, 5, 9, 9, 9, 9, 9, 9, 9, 9, 9, 10, 12, 13, 13, 13, 13, 14, 14, 14, 15]	29	[4, 4, 4, 4, 4, 4, 4, 5, 5, 5, 9, 9, 9, 9, 9, 9, 9, 9, 9, 10, 12, 13, 13, 13, 13, 14, 14, 14, 15]	1	0.206897	4	3.33333	7.25	2.77263	0
36	Thyroid	pap	75	M	y	0	60	0	y	[5, 5, 5, 5, 5, 5, 6, 6, 6, 7, 7, 7, 7, 7, 7, 8, 8, 8, 10, 11, 12, 13, 14, 14, 16, 17, 18, 19, 23, 47]	30	[5, 5, 5, 5, 5, 5, 6, 6, 6, 7, 7, 7, 7, 7, 7, 8, 8, 8, 10, 11, 12, 13, 14, 14, 16, 17, 18, 19, 23, 47]	0.866667	0.311	9	5.2375	3.33333	3.05505	2
37	Thyroid	Hurthle	65	M	n	60	240	0	y	[6, 6, 10, 10, 12, 12, 12, 13, 13, 14, 15, 15, 15, 15, 16, 17, 18, 18, 18, 19, 19, 20, 20, 20, 20, 22, 22, 22, 22, 23, 26, 34, 38, 44]	34	[6, 6, 10, 10, 12, 12, 12, 13, 13, 14, 15, 15, 15, 15, 16, 17, 18, 18, 18, 19, 19, 20, 20, 20, 20, 22, 22, 22, 22, 23, 26, 34, 38, 44]	0.764706	0.215	11	3.8	3.09091	2.02056	4
38	Thyroid	pap	65	M	y	0	61	1		[4, 4, 4, 4, 4, 4, 4, 4, 4, 4, 4, 4, 4, 4, 4, 4, 4, 4, 4, 4, 4, 4, 4, 4, 6, 6, 6, 6, 6, 6, 6, 6, 6, 6, 6, 6, 6, 6, 6, 6]	40	[4, 4, 4, 4, 4, 4, 4, 4, 4, 4, 4, 4, 4, 4, 4, 4, 4, 4, 4, 4, 4, 4, 4, 4, 6, 6, 6, 6, 6, 6, 6, 6, 6, 6, 6, 6, 6, 6, 6, 6]	1	0.042	2	1.6	20	4	0
39	Thyroid	pap	68	M	n	15	38	0	y	[4, 4, 4, 4, 4, 4, 5, 6, 7, 7, 7, 7, 7, 7, 7, 7, 7, 7, 7, 7, 7, 7, 7, 7, 7, 8, 8, 8, 11, 11, 11, 13, 13, 13, 13, 14, 14, 15, 15, 15, 18, 18, 18, 18, 18, 19, 21, 24, 28, 39, 47]	51	[4, 4, 4, 4, 4, 4, 5, 6, 7, 7, 7, 7, 7, 7, 7, 7, 7, 7, 7, 7, 7, 7, 7, 7, 7, 8, 8, 8, 11, 11, 11, 13, 13, 13, 13, 14, 14, 15, 15, 15, 18, 18, 18, 18, 18, 19, 21, 24, 28, 39, 47]	0.803922	0.14	11	4.29	4.63636	5.59663	5
40	Thyroid	fol	74	F	y	0	60	0	y	[4, 4, 4, 4, 4, 4, 4, 4, 4, 4, 4, 4, 4, 4, 4, 4, 4, 4, 4, 4, 4, 4, 4, 4, 4, 4, 4, 4, 4, 4, 4, 4, 4, 4, 4, 4, 4, 4, 4, 4, 4, 4, 4, 4, 4, 4, 4, 4, 4, 4, 4, 4, 4, 4, 6, 6, 6, 6, 7, 7, 7, 7, 9, 11, 13, 14, 14, 16, 18, 23, 28, 28, 28]	73	[4, 4, 4, 4, 4, 4, 4, 4, 4, 4, 4, 4, 4, 4, 4, 4, 4, 4, 4, 4, 4, 4, 4, 4, 4, 4, 4, 4, 4, 4, 4, 4, 4, 4, 4, 4, 4, 4, 4, 4, 4, 4, 4, 4, 4, 4, 4, 4, 4, 4, 4, 4, 4, 4, 6, 6, 6, 6, 7, 7, 7, 7, 9, 11, 13, 14, 14, 16, 18, 23, 28, 28, 28]	0.863014	0.0389041	9	3	8.11111	16.3669	5
41	Thyroid	ana	66	F	y	0	29	0	y	[4, 4, 4, 4, 4, 4, 4, 4, 4, 4, 4, 4, 4, 4, 4, 4, 4, 4, 4, 4, 4, 4, 4, 4, 4, 4, 4, 4, 4, 4, 4, 4, 4, 5, 5, 5, 5, 5, 5, 5, 5, 5, 5, 5, 5, 5, 5, 5, 5, 5, 5, 5, 5, 5, 5, 5, 5, 5, 5, 5, 5, 5, 5, 5, 6, 6, 6, 6, 6, 9, 9, 9, 9, 9, 9, 9, 9, 10, 11, 11, 11, 11, 11, 11, 11, 13, 14, 16, 16]	89	[4, 4, 4, 4, 4, 4, 4, 4, 4, 4, 4, 4, 4, 4, 4, 4, 4, 4, 4, 4, 4, 4, 4, 4, 4, 4, 4, 4, 4, 4, 4, 4, 4, 5, 5, 5, 5, 5, 5, 5, 5, 5, 5, 5, 5, 5, 5, 5, 5, 5, 5, 5, 5, 5, 5, 5, 5, 5, 5, 5, 5, 5, 5, 5, 6, 6, 6, 6, 6, 9, 9, 9, 9, 9, 9, 9, 9, 10, 11, 11, 11, 11, 11, 11, 11, 13, 14, 16, 16]	1	0.0676404	7	2	12.7143	14.0886	2
42	Thyroid	pap	66	M	y	0	96	0	y	[2, 2, 4, 4, 4, 4, 4, 4, 4, 4, 4, 4, 4, 4, 4, 4, 4, 4, 4, 4, 4, 5, 5, 5, 5, 5, 5, 5, 5, 5, 5, 5, 5, 5, 5, 5, 5, 5, 5, 5, 5, 5, 5, 5, 5, 6, 6, 6, 6, 6, 6, 6, 6, 6, 6, 6, 6, 6, 6, 6, 6, 6, 6, 6, 6, 6, 6, 12, 12, 12, 12, 12, 12, 12, 12, 12, 12, 12, 12, 12, 12, 12, 12, 12, 12, 12, 23, 25, 25, 26, 26, 26, 26, 27, 29, 29, 29, 31, 31]	99	[2, 2, 4, 4, 4, 4, 4, 4, 4, 4, 4, 4, 4, 4, 4, 4, 4, 4, 4, 4, 4, 5, 5, 5, 5, 5, 5, 5, 5, 5, 5, 5, 5, 5, 5, 5, 5, 5, 5, 5, 5, 5, 5, 5, 5, 6, 6, 6, 6, 6, 6, 6, 6, 6, 6, 6, 6, 6, 6, 6, 6, 6, 6, 6, 6, 6, 6, 12, 12, 12, 12, 12, 12, 12, 12, 12, 12, 12, 12, 12, 12, 12, 12, 12, 12, 12, 23, 25, 25, 26, 26, 26, 26, 27, 29, 29, 29, 31, 31]	0.959596	0.444444	7	4.83333	14.1429	21.5568	1
43	Thyroid	fol	70	F	y	0	60	0	y	[3, 3, 3, 3, 3, 3, 3, 3, 3, 3, 3, 3, 3, 3, 3, 3, 3, 3, 3, 3, 3, 3, 3, 3, 3, 3, 3, 3, 3, 3, 3, 3, 3, 3, 3, 3, 3, 3, 3, 3, 3, 3, 3, 3, 3, 3, 3, 3, 3, 3, 3, 10, 10, 10, 10, 10, 10, 10, 10, 10, 10, 10, 10, 10, 10, 10, 10, 10, 10, 10, 10, 10, 10, 10, 10, 10, 10, 10, 10, 10, 10, 10, 10, 10, 10, 10, 10, 10, 10, 10, 10, 10, 10, 10, 10, 10, 10, 10, 10, 10, 19, 20, 20, 20, 22, 22, 22, 25, 32, 35]	110	[3, 3, 3, 3, 3, 3, 3, 3, 3, 3, 3, 3, 3, 3, 3, 3, 3, 3, 3, 3, 3, 3, 3, 3, 3, 3, 3, 3, 3, 3, 3, 3, 3, 3, 3, 3, 3, 3, 3, 3, 3, 3, 3, 3, 3, 3, 3, 3, 3, 3, 3, 10, 10, 10, 10, 10, 10, 10, 10, 10, 10, 10, 10, 10, 10, 10, 10, 10, 10, 10, 10, 10, 10, 10, 10, 10, 10, 10, 10, 10, 10, 10, 10, 10, 10, 10, 10, 10, 10, 10, 10, 10, 10, 10, 10, 10, 10, 10, 10, 10, 19, 20, 20, 20, 22, 22, 22, 25, 32, 35]	0.945455	0.016	7	5.33333	15.7143	21.7171	3
44	Thyroid	fol	66	M	y	0	11	0	y	[5, 5, 5, 5, 5, 5, 5, 5, 5, 5, 5, 5, 5, 5, 5, 5, 5, 5, 5, 5, 5, 5, 5, 5, 5, 5, 5, 5, 5, 6, 6, 6, 6, 6, 6, 6, 6, 6, 6, 6, 6, 6, 6, 6, 6, 6, 6, 6, 6, 6, 6, 6, 6, 6, 6, 6, 6, 6, 6, 7, 7, 7, 7, 7, 7, 7, 7, 7, 7, 7, 7, 7, 7, 7, 7, 7, 7, 7, 7, 7, 7, 7, 7, 7, 7, 7, 7, 7, 7, 7, 7, 7, 7, 7, 7, 7, 7, 7, 7, 7, 7, 7, 7, 7, 7, 7, 7, 7, 7, 7, 7, 7, 7, 7, 7, 7, 7, 7, 7, 9, 9, 9, 9, 9, 9, 9, 9, 10, 10, 10, 10, 1…	150	[5, 5, 5, 5, 5, 5, 5, 5, 5, 5, 5, 5, 5, 5, 5, 5, 5, 5, 5, 5, 5, 5, 5, 5, 5, 5, 5, 5, 5, 6, 6, 6, 6, 6, 6, 6, 6, 6, 6, 6, 6, 6, 6, 6, 6, 6, 6, 6, 6, 6, 6, 6, 6, 6, 6, 6, 6, 6, 6, 7, 7, 7, 7, 7, 7, 7, 7, 7, 7, 7, 7, 7, 7, 7, 7, 7, 7, 7, 7, 7, 7, 7, 7, 7, 7, 7, 7, 7, 7, 7, 7, 7, 7, 7, 7, 7, 7, 7, 7, 7, 7, 7, 7, 7, 7, 7, 7, 7, 7, 7, 7, 7, 7, 7, 7, 7, 7, 7, 7, 9, 9, 9, 9, 9, 9, 9, 9, 10, 10, 10, 10, 1…	0.973333	0.171133	7	2.48333	21.4286	24.3067	1
45	Thyroid	Hurthle	58	M	n	0	2	0	y	[3, 3, 3, 3, 3, 3, 3, 3, 3, 3, 3, 3, 3, 3, 3, 3, 3, 3, 3, 3, 3, 3, 3, 3, 3, 3, 3, 3, 3, 3, 3, 3, 3, 3, 3, 3, 3, 3, 3, 3, 3, 3, 3, 3, 3, 3, 3, 3, 3, 3, 3, 3, 3, 3, 3, 3, 3, 3, 3, 3, 4, 4, 4, 4, 4, 4, 4, 4, 4, 4, 4, 4, 4, 4, 4, 4, 4, 4, 4, 4, 4, 4, 4, 4, 4, 4, 4, 4, 4, 4, 4, 4, 4, 4, 4, 4, 4, 4, 4, 5, 5, 5, 5, 6, 6, 7, 7, 7, 7, 7, 7, 7, 7, 7, 7, 7, 7, 7, 7, 7, 7, 7, 7, 7, 7, 7, 7, 7, 7, 7, 7, 7, 8,…	150	[3, 3, 3, 3, 3, 3, 3, 3, 3, 3, 3, 3, 3, 3, 3, 3, 3, 3, 3, 3, 3, 3, 3, 3, 3, 3, 3, 3, 3, 3, 3, 3, 3, 3, 3, 3, 3, 3, 3, 3, 3, 3, 3, 3, 3, 3, 3, 3, 3, 3, 3, 3, 3, 3, 3, 3, 3, 3, 3, 3, 4, 4, 4, 4, 4, 4, 4, 4, 4, 4, 4, 4, 4, 4, 4, 4, 4, 4, 4, 4, 4, 4, 4, 4, 4, 4, 4, 4, 4, 4, 4, 4, 4, 4, 4, 4, 4, 4, 4, 5, 5, 5, 5, 6, 6, 7, 7, 7, 7, 7, 7, 7, 7, 7, 7, 7, 7, 7, 7, 7, 7, 7, 7, 7, 7, 7, 7, 7, 7, 7, 7, 7, 8,…	0.946667	0.0866667	11	5.9	13.6364	20.4285	6
46	Thyroid	pap	60	F	y	0	120	0	y	[3, 3, 3, 3, 3, 3, 3, 3, 3, 3, 3, 3, 3, 3, 3, 3, 4, 4, 4, 4, 4, 4, 4, 4, 4, 4, 6, 6, 6, 6, 6, 6, 6, 6, 6, 6, 6, 6, 6, 6, 6, 6, 6, 6, 6, 6, 6, 6, 6, 6, 6, 6, 6, 6, 6, 6, 6, 6, 6, 6, 6, 6, 6, 6, 6, 6, 6, 6, 6, 6, 6, 6, 6, 6, 6, 6, 6, 6, 6, 6, 6, 6, 6, 6, 6, 6, 6, 13, 13, 13, 13, 13, 13, 13, 13, 13, 13, 13, 13, 13, 13, 13, 13, 13, 13, 13, 13, 13, 13, 13, 13, 13, 13, 13, 13, 13, 13, 13, 13, 13, 13, 1…	150	[3, 3, 3, 3, 3, 3, 3, 3, 3, 3, 3, 3, 3, 3, 3, 3, 4, 4, 4, 4, 4, 4, 4, 4, 4, 4, 6, 6, 6, 6, 6, 6, 6, 6, 6, 6, 6, 6, 6, 6, 6, 6, 6, 6, 6, 6, 6, 6, 6, 6, 6, 6, 6, 6, 6, 6, 6, 6, 6, 6, 6, 6, 6, 6, 6, 6, 6, 6, 6, 6, 6, 6, 6, 6, 6, 6, 6, 6, 6, 6, 6, 6, 6, 6, 6, 6, 6, 13, 13, 13, 13, 13, 13, 13, 13, 13, 13, 13, 13, 13, 13, 13, 13, 13, 13, 13, 13, 13, 13, 13, 13, 13, 13, 13, 13, 13, 13, 13, 13, 13, 13, 1…	1	0.0454667	4	3.83333	37.5	19.4743	0
47	Thyroid	pap	81	F	y	0	84	1		[4, 4, 4, 4, 4, 4, 4, 4, 4, 4, 4, 4, 4, 4, 4, 4, 4, 4, 4, 4, 4, 4, 4, 4, 4, 4, 4, 5, 5, 5, 5, 5, 5, 5, 5, 5, 5, 5, 5, 5, 5, 5, 5, 5, 5, 5, 5, 5, 5, 5, 5, 5, 5, 5, 5, 5, 5, 5, 5, 5, 5, 5, 5, 5, 5, 5, 5, 5, 5, 5, 5, 5, 5, 5, 5, 5, 5, 5, 5, 5, 5, 5, 5, 5, 5, 5, 5, 5, 5, 5, 5, 5, 5, 5, 5, 6, 7, 7, 7, 7, 7, 7, 7, 7, 7, 7, 7, 7, 7, 7, 7, 7, 7, 7, 7, 7, 7, 7, 7, 7, 7, 7, 8, 8, 8, 8, 8, 8, 8, 8, 8, 8, 9,…	150	[4, 4, 4, 4, 4, 4, 4, 4, 4, 4, 4, 4, 4, 4, 4, 4, 4, 4, 4, 4, 4, 4, 4, 4, 4, 4, 4, 5, 5, 5, 5, 5, 5, 5, 5, 5, 5, 5, 5, 5, 5, 5, 5, 5, 5, 5, 5, 5, 5, 5, 5, 5, 5, 5, 5, 5, 5, 5, 5, 5, 5, 5, 5, 5, 5, 5, 5, 5, 5, 5, 5, 5, 5, 5, 5, 5, 5, 5, 5, 5, 5, 5, 5, 5, 5, 5, 5, 5, 5, 5, 5, 5, 5, 5, 5, 6, 7, 7, 7, 7, 7, 7, 7, 7, 7, 7, 7, 7, 7, 7, 7, 7, 7, 7, 7, 7, 7, 7, 7, 7, 7, 7, 8, 8, 8, 8, 8, 8, 8, 8, 8, 8, 9,…	1	0.273333	8	3.28571	18.75	31.228	4
48	Thyroid	ana	60	F	y	0	12	0	y	[5, 5, 5, 18, 19, 20, 21, 21, 21, 22, 22, 22, 23, 25, 26, 35, 35, 51, 53]	19	[5, 5, 5, 18, 19, 20, 21, 21, 21, 22, 22, 22, 23, 25, 26, 35, 35, 51, 53]	0.789474	0.106842	10	5.33333	1.9	1.04403	5
